# Supplementary material for: Crystallographic coincidence of two bridging species in a dinuclear CoIII ethynyl­benzene complex
Source: Acta Crystallogr Sect E Struct Rep Online. 2011 Jun 4;67(Pt 7):m853–4. doi: 10.1107/S1600536811019969 (PMC3151980; doi:10.1107/S1600536811019969)
Supplement: Supplementary file 1 [file e-67-0m853-sup1.cif]

##############################################################################
###                                                                        ###
###           Electronic papers (Acta Crystallographica Section C)         ###
###                                                                        ###
##############################################################################
#                                                                            #
# This paper is published electronically. It meets the data-validation       #
# criteria for publication in Acta Crystallographica Section C.              #
# The submission has been checked by a Section C Co-editor though the text   #
# in _publ_section_comments is the responsibility of the authors.            #
#                                                                            #
# Electronic papers are listed in the printed contents pages of an issue of  #
# Acta Crystallographica Section C within two months of acceptance and are   #
# available by email and via the online contents pages for that issue.       #
#                                                                            #
# Software is freely available for graphical display of the structure(s) in  #
# this CIF.  For information consult the CIF home page http://www.iucr.org/  #
# cif/home.html                                                              #
#                                                                            #
#            Copyright International Union of Crystallography                #
#                                                                            #
##############################################################################
data_I
_audit_creation_method     SHELXL-97
_chemical_name_systematic
;
<i>trans</i>,<i>trans</i>-[\m-(<i>m</i>-phenylene)bis(ethyne-1,2-
diyl)]bis[chlorido(1,4,8,11-tetraazacyclotetradecane)cobalt(III)]--
<i>trans</i>,<i>trans</i>-[\m-(5-bromo-<i>m</i>-phenylene)bis(ethyne-1,2-
diyl)]bis[chlorido(1,4,8,11-tetraazacyclotetradecane)cobalt(III)]--
tetraphenylborate--acetone (0.88/0.12/2/4)
;
_chemical_name_common     ?
_chemical_formula_moiety
                'C31.75 H51.88 Br0.12 Cl2 Co2 N8 2+, 2(C24 H20 B -), 4(C3 H6 O)'
_chemical_formula_sum     'C91.75 H115.88 B2 Br0.12 Cl2 Co2 N8 O4'
_chemical_formula_iupac
;
[Co2 (C12 H4) Cl2 (C10 H24 N4)2]0.88 [Co2 (C10 H3 Br) Cl2 (C10 H24 N4)2]0.12,
(C24 H20 B)2, 4C3 H6 O
;
_chemical_formula_weight     1614.61
_chemical_melting_point     ?
_symmetry_cell_setting     triclinic
_symmetry_space_group_name_H-M     'P -1'
_symmetry_space_group_name_Hall     '-P 1'
loop_
    _symmetry_equiv_pos_as_xyz
    'x, y, z'
    '-x, -y, -z'
_cell_length_a     10.1434(4)
_cell_length_b     17.1412(7)
_cell_length_c     25.5250(11)
_cell_angle_alpha     92.6090(10)
_cell_angle_beta     96.8640(10)
_cell_angle_gamma     104.3230(10)
_cell_volume     4256.2(3)
_cell_formula_units_Z     2
_cell_measurement_reflns_used     9660
_cell_measurement_theta_min     2.14
_cell_measurement_theta_max     33.09
_cell_measurement_temperature     120(2)
_exptl_crystal_description     'block'
_exptl_crystal_colour     'orange'
_exptl_crystal_size_max     0.60
_exptl_crystal_size_mid     0.30
_exptl_crystal_size_min     0.30
_exptl_crystal_density_diffrn     1.260
_exptl_crystal_density_meas     ?
_exptl_crystal_density_method     'not measured'
_exptl_crystal_F_000     1711.8
_exptl_absorpt_coefficient_mu     0.562
_exptl_absorpt_correction_type     multi-scan
_exptl_absorpt_process_details     '(SADABS; Bruker, 2009)'
_exptl_absorpt_correction_T_min     0.7292
_exptl_absorpt_correction_T_max     0.8496
_exptl_special_details
;
Although we cannot explain the source of the Hirshfield tests that give rise to
the B-- and C-level alerts, there is no evidence of substitutional disorder at
the atomic sites mentioned in the alerts. The reason for the presence of a
non-integer number of atoms is due to substitutional disorder between bromine
and acetylene substituents as descibed in the text. Four reflections were
omitted from refinement due to beamstop interference. Probable reasons for the
missing cusp of data include beamstop interference and data truncation at
resolutions higher than 0.70 \%A during the initial stages of refinement. The
low "solvent" <i>U</i>~eq~ in C88 C91 (the central C atoms in two of the
acetone molecules) compared to neighboring atoms cannot be explained by
substitutional disorder or incorrect atom type. However, we note that the
differences in <i>U</i>~eq~ are relatively minor. The four D---H groups on the
cyclam rings do not interact with acceptors. This has been checked and the
exception is apparently common for N---H groups. One of the tetraphenylborate
anions and one of the acetone molecules do not have their centers of gravity
within the unit cell. Since neither molecule is the main species, there is no
cause for alarm. The s.u. values for the unit cell angles have been checked,
and the fact that all angles have the same s.u. is purely coincedental. The
long C(sp2)-C(sp1) bonds noted for C5---C9 and C7---C11 appear to be real.
Since these bonds include an aromatic carbon, this may be a false alarm.
;
_diffrn_ambient_temperature     120(2)
_diffrn_radiation_type     MoK\a
_diffrn_radiation_wavelength     0.71073
_diffrn_radiation_source     'fine-focus sealed tube'
_diffrn_radiation_monochromator     graphite
_diffrn_measurement_device_type     'Bruker APEXII CCD area-detector'
_diffrn_measurement_method     '\f and \w'
_diffrn_reflns_number     40567
_diffrn_reflns_av_R_equivalents     0.0164
_diffrn_reflns_av_sigmaI/netI     0.0351
_diffrn_reflns_theta_min     1.95
_diffrn_reflns_theta_max     30.50
_diffrn_reflns_theta_full     30.50
_diffrn_measured_fraction_theta_max     0.992
_diffrn_measured_fraction_theta_full     0.992
_diffrn_reflns_limit_h_min     -14
_diffrn_reflns_limit_h_max     14
_diffrn_reflns_limit_k_min     -24
_diffrn_reflns_limit_k_max     23
_diffrn_reflns_limit_l_min     -36
_diffrn_reflns_limit_l_max     35
_refine_special_details
;
Refinement of <i>F</i>^2^ against ALL reflections. The weighted <i>R</i>-factor
<i>wR</i> and goodness of fit <i>S</i> are based on <i>F</i>^2^, conventional
<i>R</i>-factors <i>R</i> are based on <i>F</i>, with <i>F</i> set to zero for
negative <i>F</i>^2^. The threshold expression of <i>F</i>^2^ >
\s(<i>F</i>^2^) is used only for calculating <i>R</i>-factors(gt) <i>etc</i>.
and is not relevant to the choice of reflections for refinement.
<i>R</i>-factors based on <i>F</i>^2^ are statistically about twice as large
as those based on <i>F</i>, and <i>R</i>- factors based on ALL data will be
even larger.
;
_reflns_number_total     25801
_reflns_number_gt     20379
_reflns_threshold_expression     I>2sigma(I)
_refine_ls_structure_factor_coef     Fsqd
_refine_ls_matrix_type     full
_refine_ls_R_factor_all     0.0538
_refine_ls_R_factor_gt     0.0368
_refine_ls_wR_factor_gt     0.0883
_refine_ls_wR_factor_ref     0.0965
_refine_ls_goodness_of_fit_ref     1.017
_refine_ls_restrained_S_all     1.017
_refine_ls_number_reflns     25801
_refine_ls_number_parameters     1001
_refine_ls_number_restraints     0
_refine_ls_hydrogen_treatment     constr
_refine_ls_weighting_scheme     calc
_refine_ls_weighting_details
         'calc w=1/[\s^2^(Fo^2^)+(0.0448P)^2^+1.6289P] where P=(Fo^2^+2Fc^2^)/3'
_atom_sites_solution_hydrogens     geom
_atom_sites_solution_primary     direct
_atom_sites_solution_secondary     difmap
_refine_ls_shift/su_max     0.002
_refine_ls_shift/su_mean     0.000
_refine_diff_density_max     0.517
_refine_diff_density_min     -0.420
_refine_ls_extinction_method     none
_refine_ls_extinction_coef     ?
loop_
    _atom_type_symbol
    _atom_type_description
    _atom_type_scat_dispersion_real
    _atom_type_scat_dispersion_imag
    _atom_type_scat_source
    'C' 'C' 0.0033 0.0016
                         'International Tables Vol C Tables 4.2.6.8 and 6.1.1.4'
    'H' 'H' 0.0000 0.0000
                         'International Tables Vol C Tables 4.2.6.8 and 6.1.1.4'
    'B' 'B' 0.0013 0.0007
                         'International Tables Vol C Tables 4.2.6.8 and 6.1.1.4'
    'N' 'N' 0.0061 0.0033
                         'International Tables Vol C Tables 4.2.6.8 and 6.1.1.4'
    'Cl' 'Cl' 0.1484 0.1585
                         'International Tables Vol C Tables 4.2.6.8 and 6.1.1.4'
    'Co' 'Co' 0.3494 0.9721
                         'International Tables Vol C Tables 4.2.6.8 and 6.1.1.4'
    'O' 'O' 0.0106 0.0060
                         'International Tables Vol C Tables 4.2.6.8 and 6.1.1.4'
    'Br' 'Br' -0.2901 2.4595
                         'International Tables Vol C Tables 4.2.6.8 and 6.1.1.4'
_computing_data_collection     'APEX2 (Bruker, 2009)'
_computing_cell_refinement     'SAINT (Bruker, 2009)'
_computing_data_reduction     'SAINT (Bruker, 2009)'
_computing_structure_solution     'SHELXTL (Sheldrick, 2008)'
_computing_structure_refinement     'SHELXTL (Sheldrick, 2008)'
_computing_molecular_graphics     'SHELXTL (Sheldrick, 2008)'
_computing_publication_material     'SHELXTL (Sheldrick, 2008)'
loop_
    _atom_site_type_symbol
    _atom_site_label
    _atom_site_fract_x
    _atom_site_fract_y
    _atom_site_fract_z
    _atom_site_U_iso_or_equiv
    _atom_site_adp_type
    _atom_site_calc_flag
    _atom_site_refinement_flags
    _atom_site_occupancy
    _atom_site_symmetry_multiplicity
    _atom_site_disorder_assembly
    _atom_site_disorder_group
    Co Co1 0.569900(17) 0.158047(10) 0.401709(7) 0.01310(4) Uani d . 1 1 A .
    Co Co2 0.839505(18) 0.470946(10) 0.098236(7) 0.01540(4) Uani d . 1 1 A .
    Cl Cl1 0.42722(3) 0.056323(18) 0.439190(13) 0.01862(6) Uani d . 1 1 . .
    Cl Cl2 0.78675(3) 0.45872(2) 0.006915(13) 0.02340(7) Uani d . 1 1 . .
    N N1 0.72417(11) 0.10677(6) 0.41499(4) 0.0158(2) Uani d . 1 1 . .
    H H1 0.7961 0.1377 0.3995 0.019 Uiso calc R 1 1 . .
    N N2 0.50440(11) 0.10322(7) 0.33001(4) 0.0173(2) Uani d . 1 1 . .
    H H2 0.5574 0.1342 0.3074 0.021 Uiso calc R 1 1 . .
    N N3 0.63209(11) 0.21325(6) 0.47314(4) 0.0163(2) Uani d . 1 1 . .
    H H3 0.5739 0.1843 0.4950 0.020 Uiso calc R 1 1 . .
    N N4 0.41663(11) 0.20999(7) 0.38934(4) 0.0170(2) Uani d . 1 1 . .
    H H4 0.3477 0.1818 0.4074 0.020 Uiso calc R 1 1 . .
    N N5 1.03433(12) 0.51527(7) 0.09070(5) 0.0187(2) Uani d . 1 1 . .
    H H5 1.0394 0.5099 0.0546 0.022 Uiso calc R 1 1 . .
    N N6 0.85298(12) 0.35773(7) 0.09466(5) 0.0208(2) Uani d . 1 1 . .
    H H6 0.8449 0.3419 0.0588 0.025 Uiso calc R 1 1 . .
    N N7 0.64379(12) 0.42663(7) 0.10699(5) 0.0215(2) Uani d . 1 1 . .
    H H7 0.6393 0.4324 0.1431 0.026 Uiso calc R 1 1 . .
    N N8 0.82626(12) 0.58398(7) 0.10179(5) 0.0202(2) Uani d . 1 1 . .
    H H8 0.8332 0.5997 0.1376 0.024 Uiso calc R 1 1 . .
    B B1 1.27714(15) 0.10990(8) 0.14789(6) 0.0172(3) Uani d . 1 1 . .
    B B2 0.21036(15) 0.23378(8) 0.57547(6) 0.0156(3) Uani d . 1 1 . .
    O O1 0.87863(16) 0.68935(8) 0.19688(5) 0.0460(3) Uani d . 1 1 . .
    O O2 0.54710(14) 0.43689(8) 0.21263(5) 0.0436(3) Uani d . 1 1 . .
    O O3 0.86420(18) 0.24635(10) 0.00500(7) 0.0645(5) Uani d . 1 1 . .
    O O4 1.3523(2) 0.69047(12) 0.18809(10) 0.1043(8) Uani d . 1 1 . .
    C C1 1.3457(4) 0.50591(15) 0.40696(12) 0.0352(6) Uani d P 0.8771(17) 1 A 1
    H H1A 1.4333 0.5262 0.4274 0.042 Uiso calc PR 0.8771(17) 1 A 1
    C C2 1.2357(3) 0.48043(18) 0.38132(13) 0.0226(6) Uani d P 0.8771(17) 1 A 1
    C C3 1.10471(13) 0.44906(7) 0.35041(5) 0.0168(2) Uani d . 1 1 . .
    C C4 1.00746(13) 0.38761(7) 0.36879(5) 0.0166(2) Uani d . 1 1 A .
    H H4A 1.0280 0.3676 0.4021 0.020 Uiso calc R 1 1 . .
    C C5 0.87944(13) 0.35534(7) 0.33824(5) 0.0156(2) Uani d . 1 1 . .
    C C6 0.85153(13) 0.38488(7) 0.28917(5) 0.0162(2) Uani d . 1 1 A .
    H H6A 0.7653 0.3627 0.2681 0.019 Uiso calc R 1 1 . .
    C C7 0.94862(13) 0.44665(7) 0.27051(5) 0.0156(2) Uani d . 1 1 . .
    C C8 1.07510(13) 0.47938(7) 0.30170(5) 0.0169(2) Uani d . 1 1 A .
    H H8A 1.1409 0.5222 0.2898 0.020 Uiso calc R 1 1 . .
    C C9 0.77736(14) 0.29242(8) 0.35681(5) 0.0176(2) Uani d . 1 1 A .
    C C10 0.69030(13) 0.24154(8) 0.37286(5) 0.0174(2) Uani d . 1 1 . .
    C C11 0.91742(14) 0.47036(8) 0.21806(5) 0.0188(3) Uani d . 1 1 A .
    C C12 0.88563(13) 0.47697(8) 0.17195(5) 0.0181(2) Uani d . 1 1 . .
    C C13 0.65879(16) 0.01084(9) 0.33459(6) 0.0256(3) Uani d . 1 1 . .
    H H13A 0.6640 -0.0434 0.3214 0.031 Uiso calc R 1 1 . .
    H H13B 0.7231 0.0513 0.3171 0.031 Uiso calc R 1 1 . .
    C C14 0.51399(15) 0.01905(8) 0.31905(6) 0.0237(3) Uani d . 1 1 . .
    H H14A 0.4855 0.0027 0.2808 0.028 Uiso calc R 1 1 . .
    H H14B 0.4503 -0.0177 0.3390 0.028 Uiso calc R 1 1 . .
    C C15 0.36217(14) 0.11045(9) 0.31500(6) 0.0217(3) Uani d . 1 1 . .
    H H15A 0.2968 0.0710 0.3328 0.026 Uiso calc R 1 1 . .
    H H15B 0.3354 0.1000 0.2762 0.026 Uiso calc R 1 1 . .
    C C16 0.36136(15) 0.19552(9) 0.33246(6) 0.0223(3) Uani d . 1 1 . .
    H H16A 0.4190 0.2345 0.3118 0.027 Uiso calc R 1 1 . .
    H H16B 0.2666 0.2022 0.3268 0.027 Uiso calc R 1 1 . .
    C C17 0.44139(14) 0.29657(8) 0.40764(6) 0.0209(3) Uani d . 1 1 . .
    H H17A 0.3556 0.3139 0.3992 0.025 Uiso calc R 1 1 . .
    H H17B 0.5119 0.3294 0.3884 0.025 Uiso calc R 1 1 . .
    C C18 0.48881(14) 0.31183(8) 0.46657(6) 0.0214(3) Uani d . 1 1 . .
    H H18A 0.4215 0.2755 0.4854 0.026 Uiso calc R 1 1 . .
    H H18B 0.4899 0.3681 0.4777 0.026 Uiso calc R 1 1 . .
    C C19 0.63025(14) 0.29889(8) 0.48330(6) 0.0212(3) Uani d . 1 1 . .
    H H19A 0.6977 0.3335 0.4636 0.025 Uiso calc R 1 1 . .
    H H19B 0.6581 0.3153 0.5215 0.025 Uiso calc R 1 1 . .
    C C20 0.77018(14) 0.20181(8) 0.49135(6) 0.0209(3) Uani d . 1 1 . .
    H H20A 0.7900 0.2099 0.5304 0.025 Uiso calc R 1 1 . .
    H H20B 0.8415 0.2413 0.4762 0.025 Uiso calc R 1 1 . .
    C C21 0.76967(14) 0.11677(8) 0.47297(5) 0.0195(3) Uani d . 1 1 . .
    H H21A 0.8628 0.1082 0.4807 0.023 Uiso calc R 1 1 . .
    H H21B 0.7059 0.0772 0.4912 0.023 Uiso calc R 1 1 . .
    C C22 0.70448(14) 0.02212(8) 0.39365(6) 0.0208(3) Uani d . 1 1 . .
    H H22A 0.6348 -0.0139 0.4117 0.025 Uiso calc R 1 1 . .
    H H22B 0.7919 0.0063 0.4014 0.025 Uiso calc R 1 1 . .
    C C23 0.95084(16) 0.63438(9) 0.08301(6) 0.0252(3) Uani d . 1 1 . .
    H H23A 0.9649 0.6918 0.0954 0.030 Uiso calc R 1 1 . .
    H H23B 0.9407 0.6298 0.0439 0.030 Uiso calc R 1 1 . .
    C C24 1.07054(15) 0.60369(8) 0.10543(6) 0.0243(3) Uani d . 1 1 . .
    H H24A 1.1543 0.6309 0.0906 0.029 Uiso calc R 1 1 . .
    H H24B 1.0879 0.6144 0.1444 0.029 Uiso calc R 1 1 . .
    C C25 1.13921(14) 0.47734(9) 0.11654(6) 0.0240(3) Uani d . 1 1 . .
    H H25A 1.1435 0.4848 0.1555 0.029 Uiso calc R 1 1 . .
    H H25B 1.2304 0.5044 0.1071 0.029 Uiso calc R 1 1 . .
    C C26 1.10616(16) 0.38797(10) 0.09968(6) 0.0276(3) Uani d . 1 1 . .
    H H26A 1.0930 0.3809 0.0605 0.033 Uiso calc R 1 1 . .
    H H26B 1.1857 0.3671 0.1127 0.033 Uiso calc R 1 1 . .
    C C27 0.97936(16) 0.33818(9) 0.11963(6) 0.0259(3) Uani d . 1 1 . .
    H H27A 0.9723 0.2801 0.1118 0.031 Uiso calc R 1 1 . .
    H H27B 0.9880 0.3487 0.1585 0.031 Uiso calc R 1 1 . .
    C C28 0.72867(16) 0.30731(9) 0.11401(7) 0.0278(3) Uani d . 1 1 . .
    H H28A 0.7401 0.3118 0.1532 0.033 Uiso calc R 1 1 . .
    H H28B 0.7140 0.2499 0.1015 0.033 Uiso calc R 1 1 . .
    C C29 0.60835(16) 0.33832(9) 0.09228(7) 0.0279(3) Uani d . 1 1 . .
    H H29A 0.5899 0.3277 0.0533 0.034 Uiso calc R 1 1 . .
    H H29B 0.5252 0.3109 0.1074 0.034 Uiso calc R 1 1 . .
    C C30 0.53936(15) 0.46438(10) 0.08077(7) 0.0294(3) Uani d . 1 1 . .
    H H30A 0.4482 0.4378 0.0904 0.035 Uiso calc R 1 1 . .
    H H30B 0.5348 0.4559 0.0419 0.035 Uiso calc R 1 1 . .
    C C31 0.57201(17) 0.55400(11) 0.09648(7) 0.0325(4) Uani d . 1 1 . .
    H H31A 0.5845 0.5623 0.1356 0.039 Uiso calc R 1 1 . .
    H H31B 0.4927 0.5746 0.0827 0.039 Uiso calc R 1 1 . .
    C C32 0.69956(16) 0.60282(10) 0.07628(7) 0.0291(3) Uani d . 1 1 . .
    H H32A 0.6911 0.5912 0.0375 0.035 Uiso calc R 1 1 . .
    H H32B 0.7067 0.6611 0.0834 0.035 Uiso calc R 1 1 . .
    C C33 1.16400(14) 0.02199(8) 0.13641(6) 0.0193(3) Uani d . 1 1 . .
    C C34 1.15249(15) -0.03715(8) 0.17315(6) 0.0235(3) Uani d . 1 1 . .
    H H34 1.2184 -0.0278 0.2040 0.028 Uiso calc R 1 1 . .
    C C35 1.04886(17) -0.10891(9) 0.16644(7) 0.0295(3) Uani d . 1 1 . .
    H H35 1.0451 -0.1471 0.1924 0.035 Uiso calc R 1 1 . .
    C C36 0.95161(17) -0.12430(9) 0.12182(8) 0.0351(4) Uani d . 1 1 . .
    H H36 0.8801 -0.1728 0.1170 0.042 Uiso calc R 1 1 . .
    C C37 0.95980(18) -0.06811(10) 0.08420(8) 0.0368(4) Uani d . 1 1 . .
    H H37 0.8941 -0.0782 0.0533 0.044 Uiso calc R 1 1 . .
    C C38 1.06453(16) 0.00323(9) 0.09168(7) 0.0277(3) Uani d . 1 1 . .
    H H38 1.0684 0.0407 0.0652 0.033 Uiso calc R 1 1 . .
    C C39 1.21641(13) 0.16870(8) 0.18652(5) 0.0183(2) Uani d . 1 1 . .
    C C40 1.10744(14) 0.13930(8) 0.21550(6) 0.0214(3) Uani d . 1 1 . .
    H H40 1.0669 0.0828 0.2130 0.026 Uiso calc R 1 1 . .
    C C41 1.05613(15) 0.18934(9) 0.24777(6) 0.0252(3) Uani d . 1 1 . .
    H H41 0.9828 0.1665 0.2668 0.030 Uiso calc R 1 1 . .
    C C42 1.11142(15) 0.27216(9) 0.25222(6) 0.0261(3) Uani d . 1 1 . .
    H H42 1.0766 0.3065 0.2740 0.031 Uiso calc R 1 1 . .
    C C43 1.21814(16) 0.30364(9) 0.22429(6) 0.0258(3) Uani d . 1 1 . .
    H H43 1.2568 0.3604 0.2267 0.031 Uiso calc R 1 1 . .
    C C44 1.26997(15) 0.25332(8) 0.19253(6) 0.0221(3) Uani d . 1 1 . .
    H H44 1.3443 0.2769 0.1742 0.027 Uiso calc R 1 1 . .
    C C45 1.42846(14) 0.09960(8) 0.17397(5) 0.0181(2) Uani d . 1 1 . .
    C C46 1.52986(14) 0.16203(8) 0.20381(6) 0.0206(3) Uani d . 1 1 . .
    H H46 1.5058 0.2097 0.2150 0.025 Uiso calc R 1 1 . .
    C C47 1.66472(15) 0.15672(9) 0.21771(6) 0.0264(3) Uani d . 1 1 . .
    H H47 1.7301 0.2003 0.2380 0.032 Uiso calc R 1 1 . .
    C C48 1.70339(16) 0.08796(10) 0.20199(7) 0.0312(3) Uani d . 1 1 . .
    H H48 1.7954 0.0845 0.2107 0.037 Uiso calc R 1 1 . .
    C C49 1.60600(16) 0.02451(10) 0.17341(7) 0.0311(3) Uani d . 1 1 . .
    H H49 1.6307 -0.0232 0.1628 0.037 Uiso calc R 1 1 . .
    C C50 1.47178(15) 0.03053(8) 0.16026(6) 0.0245(3) Uani d . 1 1 . .
    H H50 1.4064 -0.0142 0.1411 0.029 Uiso calc R 1 1 . .
    C C51 1.30157(14) 0.15000(7) 0.09106(5) 0.0183(2) Uani d . 1 1 . .
    C C52 1.22093(15) 0.19872(8) 0.06825(6) 0.0237(3) Uani d . 1 1 . .
    H H52 1.1524 0.2111 0.0871 0.028 Uiso calc R 1 1 . .
    C C53 1.23718(17) 0.22961(9) 0.01927(6) 0.0293(3) Uani d . 1 1 . .
    H H53 1.1803 0.2624 0.0054 0.035 Uiso calc R 1 1 . .
    C C54 1.33574(17) 0.21279(9) -0.00925(6) 0.0290(3) Uani d . 1 1 . .
    H H54 1.3480 0.2342 -0.0425 0.035 Uiso calc R 1 1 . .
    C C55 1.41599(17) 0.16437(10) 0.01146(6) 0.0302(3) Uani d . 1 1 . .
    H H55 1.4832 0.1517 -0.0079 0.036 Uiso calc R 1 1 . .
    C C56 1.39934(15) 0.13410(9) 0.06036(6) 0.0249(3) Uani d . 1 1 . .
    H H56 1.4565 0.1012 0.0737 0.030 Uiso calc R 1 1 . .
    C C57 0.12531(13) 0.17868(7) 0.61823(5) 0.0161(2) Uani d . 1 1 . .
    C C58 0.18508(15) 0.16756(9) 0.66888(6) 0.0217(3) Uani d . 1 1 . .
    H H58 0.2798 0.1926 0.6794 0.026 Uiso calc R 1 1 . .
    C C59 0.11139(17) 0.12135(9) 0.70445(6) 0.0276(3) Uani d . 1 1 . .
    H H59 0.1564 0.1156 0.7384 0.033 Uiso calc R 1 1 . .
    C C60 -0.02683(16) 0.08372(9) 0.69081(6) 0.0265(3) Uani d . 1 1 . .
    H H60 -0.0769 0.0519 0.7149 0.032 Uiso calc R 1 1 . .
    C C61 -0.09077(15) 0.09338(8) 0.64126(6) 0.0225(3) Uani d . 1 1 . .
    H H61 -0.1857 0.0685 0.6312 0.027 Uiso calc R 1 1 . .
    C C62 -0.01504(14) 0.13983(8) 0.60623(6) 0.0193(3) Uani d . 1 1 . .
    H H62 -0.0609 0.1455 0.5725 0.023 Uiso calc R 1 1 . .
    C C63 0.15508(12) 0.19151(7) 0.51470(5) 0.0147(2) Uani d . 1 1 . .
    C C64 0.13326(13) 0.10780(7) 0.50289(5) 0.0164(2) Uani d . 1 1 . .
    H H64 0.1457 0.0752 0.5312 0.020 Uiso calc R 1 1 . .
    C C65 0.09449(13) 0.07054(8) 0.45201(6) 0.0189(3) Uani d . 1 1 . .
    H H65 0.0832 0.0140 0.4462 0.023 Uiso calc R 1 1 . .
    C C66 0.07204(14) 0.11584(8) 0.40941(6) 0.0203(3) Uani d . 1 1 . .
    H H66 0.0460 0.0909 0.3744 0.024 Uiso calc R 1 1 . .
    C C67 0.08858(14) 0.19838(8) 0.41920(6) 0.0201(3) Uani d . 1 1 . .
    H H67 0.0722 0.2301 0.3908 0.024 Uiso calc R 1 1 . .
    C C68 0.12925(13) 0.23501(8) 0.47066(5) 0.0174(2) Uani d . 1 1 . .
    H H68 0.1399 0.2915 0.4762 0.021 Uiso calc R 1 1 . .
    C C69 0.18314(14) 0.32439(7) 0.57628(5) 0.0178(2) Uani d . 1 1 . .
    C C70 0.05760(15) 0.33885(8) 0.58577(6) 0.0231(3) Uani d . 1 1 . .
    H H70 -0.0087 0.2968 0.5981 0.028 Uiso calc R 1 1 . .
    C C71 0.02615(18) 0.41240(10) 0.57785(7) 0.0334(4) Uani d . 1 1 . .
    H H71 -0.0606 0.4194 0.5845 0.040 Uiso calc R 1 1 . .
    C C72 0.1206(2) 0.47546(10) 0.56037(7) 0.0386(4) Uani d . 1 1 . .
    H H72 0.0993 0.5256 0.5546 0.046 Uiso calc R 1 1 . .
    C C73 0.2465(2) 0.46410(9) 0.55142(7) 0.0358(4) Uani d . 1 1 . .
    H H73 0.3130 0.5069 0.5399 0.043 Uiso calc R 1 1 . .
    C C74 0.27607(16) 0.38996(8) 0.55925(6) 0.0262(3) Uani d . 1 1 . .
    H H74 0.3633 0.3836 0.5527 0.031 Uiso calc R 1 1 . .
    C C75 0.37407(13) 0.23679(7) 0.59177(5) 0.0170(2) Uani d . 1 1 . .
    C C76 0.46187(15) 0.29513(9) 0.62896(6) 0.0255(3) Uani d . 1 1 . .
    H H76 0.4289 0.3385 0.6420 0.031 Uiso calc R 1 1 . .
    C C77 0.59527(16) 0.29242(10) 0.64763(7) 0.0310(3) Uani d . 1 1 . .
    H H77 0.6512 0.3338 0.6726 0.037 Uiso calc R 1 1 . .
    C C78 0.64713(15) 0.22949(9) 0.62999(6) 0.0265(3) Uani d . 1 1 . .
    H H78 0.7377 0.2271 0.6429 0.032 Uiso calc R 1 1 . .
    C C79 0.56393(14) 0.17049(8) 0.59322(6) 0.0207(3) Uani d . 1 1 . .
    H H79 0.5970 0.1267 0.5810 0.025 Uiso calc R 1 1 . .
    C C80 0.43166(13) 0.17531(7) 0.57407(5) 0.0165(2) Uani d . 1 1 . .
    H H80 0.3780 0.1352 0.5479 0.020 Uiso calc R 1 1 . .
    C C81 0.7888(2) 0.63258(11) 0.27193(8) 0.0423(4) Uani d . 1 1 . .
    H H81A 0.6998 0.6292 0.2510 0.063 Uiso calc R 1 1 . .
    H H81B 0.7945 0.6623 0.3062 0.063 Uiso calc R 1 1 . .
    H H81C 0.7985 0.5780 0.2777 0.063 Uiso calc R 1 1 . .
    C C82 0.90102(18) 0.67547(9) 0.24293(7) 0.0303(3) Uani d . 1 1 . .
    C C83 1.04117(19) 0.70107(12) 0.27313(8) 0.0429(4) Uani d . 1 1 . .
    H H83A 1.1091 0.7130 0.2484 0.064 Uiso calc R 1 1 . .
    H H83B 1.0579 0.6575 0.2945 0.064 Uiso calc R 1 1 . .
    H H83C 1.0490 0.7495 0.2964 0.064 Uiso calc R 1 1 . .
    C C84 0.5345(2) 0.44214(14) 0.30441(8) 0.0484(5) Uani d . 1 1 . .
    H H84A 0.5679 0.3932 0.3032 0.073 Uiso calc R 1 1 . .
    H H84B 0.4497 0.4315 0.3206 0.073 Uiso calc R 1 1 . .
    H H84C 0.6042 0.4859 0.3255 0.073 Uiso calc R 1 1 . .
    C C85 0.50690(16) 0.46621(10) 0.24968(7) 0.0301(3) Uani d . 1 1 . .
    C C86 0.42688(18) 0.52871(11) 0.24327(8) 0.0384(4) Uani d . 1 1 . .
    H H86A 0.4299 0.5478 0.2077 0.058 Uiso calc R 1 1 . .
    H H86B 0.4671 0.5743 0.2697 0.058 Uiso calc R 1 1 . .
    H H86C 0.3313 0.5050 0.2482 0.058 Uiso calc R 1 1 . .
    C C87 0.7971(3) 0.10881(17) 0.02143(12) 0.0735(8) Uani d . 1 1 . .
    H H87A 0.8724 0.1227 0.0509 0.110 Uiso calc R 1 1 . .
    H H87B 0.8046 0.0616 0.0000 0.110 Uiso calc R 1 1 . .
    H H87C 0.7091 0.0965 0.0354 0.110 Uiso calc R 1 1 . .
    C C88 0.8052(2) 0.17801(12) -0.01189(9) 0.0450(5) Uani d . 1 1 . .
    C C89 0.7376(2) 0.16136(14) -0.06804(9) 0.0539(6) Uani d . 1 1 . .
    H H89A 0.7317 0.2123 -0.0829 0.081 Uiso calc R 1 1 . .
    H H89B 0.6450 0.1260 -0.0692 0.081 Uiso calc R 1 1 . .
    H H89C 0.7917 0.1348 -0.0888 0.081 Uiso calc R 1 1 . .
    C C90 1.5688(4) 0.7675(2) 0.17338(18) 0.1143(14) Uani d . 1 1 . .
    H H90A 1.6321 0.7445 0.1960 0.171 Uiso calc R 1 1 . .
    H H90B 1.6082 0.8257 0.1726 0.171 Uiso calc R 1 1 . .
    H H90C 1.5539 0.7415 0.1374 0.171 Uiso calc R 1 1 . .
    C C91 1.4373(2) 0.75380(12) 0.19444(10) 0.0533(6) Uani d . 1 1 . .
    C C92 1.4179(4) 0.82311(16) 0.22727(13) 0.0810(9) Uani d . 1 1 . .
    H H92A 1.3207 0.8141 0.2316 0.121 Uiso calc R 1 1 . .
    H H92B 1.4472 0.8730 0.2097 0.121 Uiso calc R 1 1 . .
    H H92C 1.4729 0.8279 0.2621 0.121 Uiso calc R 1 1 . .
    Br Br1 1.2806(2) 0.49635(14) 0.39366(9) 0.0274(7) Uani d P 0.1229(17) 1 A 2
loop_
    _atom_site_aniso_label
    _atom_site_aniso_U_11
    _atom_site_aniso_U_22
    _atom_site_aniso_U_33
    _atom_site_aniso_U_12
    _atom_site_aniso_U_13
    _atom_site_aniso_U_23
    Co1 0.01090(8) 0.01514(7) 0.01354(9) 0.00275(6) 0.00258(6) 0.00494(6)
    Co2 0.01629(9) 0.01909(8) 0.01086(9) 0.00354(6) 0.00324(6) 0.00316(6)
    Cl1 0.01463(14) 0.01972(13) 0.02121(16) 0.00177(11) 0.00450(12) 0.00756(11)
    Cl2 0.02111(16) 0.03513(17) 0.01254(15) 0.00387(13) 0.00314(12) 0.00303(12)
    N1 0.0138(5) 0.0186(5) 0.0157(5) 0.0043(4) 0.0025(4) 0.0045(4)
    N2 0.0155(5) 0.0211(5) 0.0154(5) 0.0048(4) 0.0015(4) 0.0039(4)
    N3 0.0130(5) 0.0194(5) 0.0166(6) 0.0033(4) 0.0030(4) 0.0036(4)
    N4 0.0141(5) 0.0209(5) 0.0176(6) 0.0061(4) 0.0034(4) 0.0063(4)
    N5 0.0186(5) 0.0240(5) 0.0129(5) 0.0038(4) 0.0030(4) 0.0030(4)
    N6 0.0246(6) 0.0201(5) 0.0181(6) 0.0051(4) 0.0054(5) 0.0019(4)
    N7 0.0196(6) 0.0270(6) 0.0173(6) 0.0036(4) 0.0045(5) 0.0020(4)
    N8 0.0244(6) 0.0219(5) 0.0159(6) 0.0071(4) 0.0049(5) 0.0052(4)
    B1 0.0170(7) 0.0165(6) 0.0175(7) 0.0038(5) 0.0016(5) 0.0006(5)
    B2 0.0143(6) 0.0161(6) 0.0166(7) 0.0041(5) 0.0026(5) 0.0007(5)
    O1 0.0724(10) 0.0352(6) 0.0257(7) 0.0093(6) -0.0001(6) -0.0037(5)
    O2 0.0429(7) 0.0486(7) 0.0382(7) 0.0023(6) 0.0244(6) -0.0037(6)
    O3 0.0676(11) 0.0562(9) 0.0624(11) 0.0088(8) 0.0078(8) -0.0306(8)
    O4 0.0910(15) 0.0516(11) 0.139(2) -0.0102(10) -0.0482(14) 0.0027(12)
    C1 0.0255(13) 0.0393(12) 0.0347(14) 0.0008(10) -0.0039(11) 0.0006(9)
    C2 0.0237(16) 0.0235(12) 0.0203(15) 0.0048(10) 0.0033(10) 0.0035(9)
    C3 0.0169(6) 0.0161(5) 0.0172(6) 0.0039(4) 0.0029(5) 0.0002(4)
    C4 0.0184(6) 0.0175(5) 0.0149(6) 0.0055(5) 0.0037(5) 0.0037(4)
    C5 0.0170(6) 0.0158(5) 0.0157(6) 0.0051(4) 0.0064(5) 0.0031(4)
    C6 0.0156(6) 0.0177(5) 0.0154(6) 0.0031(4) 0.0041(5) 0.0027(4)
    C7 0.0194(6) 0.0160(5) 0.0130(6) 0.0053(4) 0.0054(5) 0.0025(4)
    C8 0.0183(6) 0.0162(5) 0.0163(6) 0.0024(4) 0.0057(5) 0.0027(4)
    C9 0.0188(6) 0.0200(6) 0.0154(6) 0.0061(5) 0.0036(5) 0.0042(5)
    C10 0.0171(6) 0.0197(6) 0.0164(6) 0.0070(5) 0.0016(5) 0.0024(5)
    C11 0.0200(6) 0.0181(5) 0.0185(7) 0.0037(5) 0.0055(5) 0.0037(5)
    C12 0.0175(6) 0.0182(5) 0.0183(7) 0.0032(5) 0.0037(5) 0.0035(5)
    C13 0.0266(7) 0.0259(7) 0.0260(8) 0.0124(6) 0.0005(6) -0.0034(6)
    C14 0.0255(7) 0.0220(6) 0.0227(7) 0.0076(5) -0.0022(6) -0.0032(5)
    C15 0.0171(6) 0.0283(7) 0.0193(7) 0.0065(5) -0.0013(5) 0.0028(5)
    C16 0.0204(6) 0.0295(7) 0.0189(7) 0.0104(5) -0.0001(5) 0.0072(5)
    C17 0.0219(7) 0.0189(6) 0.0254(7) 0.0087(5) 0.0077(5) 0.0075(5)
    C18 0.0230(7) 0.0192(6) 0.0245(7) 0.0071(5) 0.0084(6) 0.0028(5)
    C19 0.0207(6) 0.0197(6) 0.0223(7) 0.0032(5) 0.0046(5) 0.0000(5)
    C20 0.0145(6) 0.0277(6) 0.0194(7) 0.0050(5) -0.0001(5) 0.0001(5)
    C21 0.0159(6) 0.0275(6) 0.0163(6) 0.0079(5) 0.0009(5) 0.0044(5)
    C22 0.0201(6) 0.0184(6) 0.0251(7) 0.0082(5) 0.0005(5) 0.0035(5)
    C23 0.0308(8) 0.0219(6) 0.0227(7) 0.0030(6) 0.0085(6) 0.0062(5)
    C24 0.0240(7) 0.0240(6) 0.0214(7) -0.0010(5) 0.0042(6) 0.0000(5)
    C25 0.0173(6) 0.0368(8) 0.0188(7) 0.0079(6) 0.0023(5) 0.0067(6)
    C26 0.0270(7) 0.0368(8) 0.0248(8) 0.0171(6) 0.0062(6) 0.0063(6)
    C27 0.0319(8) 0.0252(7) 0.0251(8) 0.0134(6) 0.0066(6) 0.0064(6)
    C28 0.0310(8) 0.0207(6) 0.0292(8) -0.0008(6) 0.0098(6) 0.0029(6)
    C29 0.0236(7) 0.0277(7) 0.0273(8) -0.0043(6) 0.0067(6) -0.0020(6)
    C30 0.0181(7) 0.0452(9) 0.0260(8) 0.0088(6) 0.0038(6) 0.0062(7)
    C31 0.0267(8) 0.0452(9) 0.0327(9) 0.0189(7) 0.0088(7) 0.0099(7)
    C32 0.0324(8) 0.0326(7) 0.0284(8) 0.0173(6) 0.0054(6) 0.0112(6)
    C33 0.0195(6) 0.0177(5) 0.0209(7) 0.0045(5) 0.0050(5) -0.0013(5)
    C34 0.0273(7) 0.0211(6) 0.0216(7) 0.0040(5) 0.0069(6) 0.0005(5)
    C35 0.0352(8) 0.0213(6) 0.0314(9) 0.0016(6) 0.0142(7) 0.0021(6)
    C36 0.0281(8) 0.0233(7) 0.0477(11) -0.0052(6) 0.0079(7) -0.0034(7)
    C37 0.0286(8) 0.0302(8) 0.0425(10) -0.0026(6) -0.0082(7) -0.0029(7)
    C38 0.0256(7) 0.0227(6) 0.0301(8) 0.0011(5) -0.0035(6) 0.0007(6)
    C39 0.0167(6) 0.0199(6) 0.0176(6) 0.0056(5) -0.0014(5) -0.0001(5)
    C40 0.0157(6) 0.0238(6) 0.0232(7) 0.0040(5) 0.0001(5) -0.0023(5)
    C41 0.0160(6) 0.0348(7) 0.0246(8) 0.0072(5) 0.0020(5) -0.0030(6)
    C42 0.0249(7) 0.0326(7) 0.0227(7) 0.0162(6) -0.0043(6) -0.0069(6)
    C43 0.0311(8) 0.0205(6) 0.0253(8) 0.0095(6) -0.0029(6) -0.0031(5)
    C44 0.0244(7) 0.0198(6) 0.0221(7) 0.0061(5) 0.0024(6) 0.0011(5)
    C45 0.0194(6) 0.0199(6) 0.0149(6) 0.0044(5) 0.0026(5) 0.0031(5)
    C46 0.0217(7) 0.0217(6) 0.0181(7) 0.0042(5) 0.0033(5) 0.0023(5)
    C47 0.0205(7) 0.0297(7) 0.0252(8) 0.0011(5) -0.0007(6) 0.0022(6)
    C48 0.0200(7) 0.0375(8) 0.0361(9) 0.0090(6) -0.0001(6) 0.0048(7)
    C49 0.0275(8) 0.0294(7) 0.0393(10) 0.0141(6) 0.0024(7) 0.0010(6)
    C50 0.0232(7) 0.0219(6) 0.0275(8) 0.0066(5) -0.0007(6) -0.0012(5)
    C51 0.0177(6) 0.0165(5) 0.0181(7) 0.0013(5) -0.0006(5) -0.0014(5)
    C52 0.0247(7) 0.0247(6) 0.0228(7) 0.0091(5) 0.0020(6) 0.0019(5)
    C53 0.0370(9) 0.0279(7) 0.0241(8) 0.0125(6) -0.0021(7) 0.0044(6)
    C54 0.0357(9) 0.0307(7) 0.0183(7) 0.0049(6) 0.0013(6) 0.0048(6)
    C55 0.0299(8) 0.0411(8) 0.0223(8) 0.0111(7) 0.0088(6) 0.0033(6)
    C56 0.0258(7) 0.0292(7) 0.0223(7) 0.0108(6) 0.0041(6) 0.0037(6)
    C57 0.0173(6) 0.0154(5) 0.0163(6) 0.0056(4) 0.0030(5) 0.0001(4)
    C58 0.0202(6) 0.0267(6) 0.0185(7) 0.0067(5) 0.0017(5) 0.0017(5)
    C59 0.0321(8) 0.0337(7) 0.0174(7) 0.0087(6) 0.0033(6) 0.0060(6)
    C60 0.0329(8) 0.0258(7) 0.0212(7) 0.0042(6) 0.0111(6) 0.0047(5)
    C61 0.0214(7) 0.0220(6) 0.0221(7) 0.0007(5) 0.0070(5) -0.0014(5)
    C62 0.0189(6) 0.0214(6) 0.0168(7) 0.0036(5) 0.0025(5) 0.0014(5)
    C63 0.0111(5) 0.0160(5) 0.0175(6) 0.0037(4) 0.0034(5) 0.0015(4)
    C64 0.0129(6) 0.0177(5) 0.0190(6) 0.0041(4) 0.0028(5) 0.0024(5)
    C65 0.0143(6) 0.0192(6) 0.0232(7) 0.0038(5) 0.0043(5) -0.0021(5)
    C66 0.0153(6) 0.0275(6) 0.0174(7) 0.0042(5) 0.0035(5) -0.0021(5)
    C67 0.0169(6) 0.0268(6) 0.0175(7) 0.0063(5) 0.0031(5) 0.0054(5)
    C68 0.0161(6) 0.0177(5) 0.0192(7) 0.0052(4) 0.0036(5) 0.0027(5)
    C69 0.0213(6) 0.0168(5) 0.0155(6) 0.0056(5) 0.0025(5) -0.0013(4)
    C70 0.0246(7) 0.0222(6) 0.0236(7) 0.0082(5) 0.0045(6) -0.0014(5)
    C71 0.0366(9) 0.0311(8) 0.0389(10) 0.0197(7) 0.0084(7) -0.0014(7)
    C72 0.0589(12) 0.0230(7) 0.0418(10) 0.0226(7) 0.0122(9) 0.0040(7)
    C73 0.0510(11) 0.0175(6) 0.0427(10) 0.0089(7) 0.0200(8) 0.0051(6)
    C74 0.0301(8) 0.0190(6) 0.0321(8) 0.0066(5) 0.0134(6) 0.0014(5)
    C75 0.0154(6) 0.0174(5) 0.0175(6) 0.0024(4) 0.0034(5) 0.0023(5)
    C76 0.0200(7) 0.0256(7) 0.0289(8) 0.0050(5) 0.0001(6) -0.0071(6)
    C77 0.0208(7) 0.0339(8) 0.0325(9) 0.0025(6) -0.0055(6) -0.0099(6)
    C78 0.0159(6) 0.0346(7) 0.0277(8) 0.0061(6) -0.0014(6) 0.0014(6)
    C79 0.0191(6) 0.0230(6) 0.0222(7) 0.0073(5) 0.0056(5) 0.0057(5)
    C80 0.0155(6) 0.0178(5) 0.0155(6) 0.0025(4) 0.0029(5) 0.0034(4)
    C81 0.0384(10) 0.0387(9) 0.0443(11) -0.0006(8) 0.0092(8) -0.0065(8)
    C82 0.0371(9) 0.0226(7) 0.0287(9) 0.0052(6) 0.0030(7) -0.0070(6)
    C83 0.0327(9) 0.0412(10) 0.0517(12) 0.0068(8) 0.0011(8) -0.0010(8)
    C84 0.0492(12) 0.0715(14) 0.0376(11) 0.0296(10) 0.0210(9) 0.0222(10)
    C85 0.0248(7) 0.0333(8) 0.0317(9) 0.0023(6) 0.0121(6) 0.0036(6)
    C86 0.0303(9) 0.0391(9) 0.0453(11) 0.0075(7) 0.0058(8) 0.0050(8)
    C87 0.0743(18) 0.0729(17) 0.082(2) 0.0328(14) 0.0154(15) 0.0105(15)
    C88 0.0359(10) 0.0458(10) 0.0536(12) 0.0137(8) 0.0084(9) -0.0158(9)
    C89 0.0457(12) 0.0625(13) 0.0488(13) 0.0077(10) 0.0092(10) -0.0198(10)
    C90 0.110(3) 0.072(2) 0.180(4) 0.039(2) 0.065(3) -0.002(2)
    C91 0.0527(13) 0.0383(10) 0.0602(14) 0.0082(9) -0.0199(11) 0.0069(9)
    C92 0.109(2) 0.0525(14) 0.089(2) 0.0184(15) 0.0442(19) 0.0199(14)
    Br1 0.0193(17) 0.0347(12) 0.0254(14) 0.0051(11) -0.0031(10) -0.0002(8)
_geom_special_details
;
All e.s.d.'s (except the e.s.d. in the dihedral angle between two l.s. planes)
are estimated using the full covariance matrix. The cell e.s.d.'s are taken
into account individually in the estimation of e.s.d.'s in distances, angles
and torsion angles; correlations between e.s.d.'s in cell parameters are only
used when they are defined by crystal symmetry. An approximate (isotropic)
treatment of cell e.s.d.'s is used for estimating e.s.d.'s involving l.s.
planes.
;
loop_
    _geom_bond_atom_site_label_1
    _geom_bond_atom_site_label_2
    _geom_bond_site_symmetry_2
    _geom_bond_distance
    _geom_bond_publ_flag
    Co1 C10 . 1.8783(13) ?
    Co1 N3 . 1.9724(11) ?
    Co1 N4 . 1.9755(11) ?
    Co1 N1 . 1.9792(10) ?
    Co1 N2 . 1.9793(11) ?
    Co1 Cl1 . 2.2988(3) ?
    Co2 C12 . 1.8756(14) ?
    Co2 N5 . 1.9700(11) ?
    Co2 N8 . 1.9737(11) ?
    Co2 N6 . 1.9777(11) ?
    Co2 N7 . 1.9858(12) ?
    Co2 Cl2 . 2.3164(4) ?
    N1 C22 . 1.4835(17) ?
    N1 C21 . 1.4855(17) ?
    N1 H1 . 0.9300 ?
    N2 C15 . 1.4847(17) ?
    N2 C14 . 1.4861(17) ?
    N2 H2 . 0.9300 ?
    N3 C19 . 1.4843(17) ?
    N3 C20 . 1.4849(17) ?
    N3 H3 . 0.9300 ?
    N4 C16 . 1.4791(18) ?
    N4 C17 . 1.4860(17) ?
    N4 H4 . 0.9300 ?
    N5 C25 . 1.4842(17) ?
    N5 C24 . 1.4877(18) ?
    N5 H5 . 0.9300 ?
    N6 C27 . 1.4827(19) ?
    N6 C28 . 1.4931(18) ?
    N6 H6 . 0.9300 ?
    N7 C30 . 1.4825(19) ?
    N7 C29 . 1.4861(19) ?
    N7 H7 . 0.9300 ?
    N8 C32 . 1.4848(19) ?
    N8 C23 . 1.4884(18) ?
    N8 H8 . 0.9300 ?
    B1 C33 . 1.6425(19) ?
    B1 C39 . 1.652(2) ?
    B1 C51 . 1.652(2) ?
    B1 C45 . 1.653(2) ?
    B2 C69 . 1.6431(18) ?
    B2 C75 . 1.6503(19) ?
    B2 C63 . 1.654(2) ?
    B2 C57 . 1.656(2) ?
    O1 C82 . 1.216(2) ?
    O2 C85 . 1.210(2) ?
    O3 C88 . 1.209(2) ?
    O4 C91 . 1.198(3) ?
    C1 C2 . 1.192(5) ?
    C1 H1A . 0.9500 ?
    C2 C3 . 1.426(3) ?
    C3 C4 . 1.3943(18) ?
    C3 C8 . 1.3973(18) ?
    C3 Br1 . 1.947(3) ?
    C4 C5 . 1.4013(18) ?
    C4 H4A . 0.9500 ?
    C5 C6 . 1.3960(18) ?
    C5 C9 . 1.4392(18) ?
    C6 C7 . 1.4000(17) ?
    C6 H6A . 0.9500 ?
    C7 C8 . 1.3978(18) ?
    C7 C11 . 1.4384(18) ?
    C8 H8A . 0.9500 ?
    C9 C10 . 1.2027(18) ?
    C11 C12 . 1.2007(19) ?
    C13 C22 . 1.512(2) ?
    C13 C14 . 1.517(2) ?
    C13 H13A . 0.9900 ?
    C13 H13B . 0.9900 ?
    C14 H14A . 0.9900 ?
    C14 H14B . 0.9900 ?
    C15 C16 . 1.508(2) ?
    C15 H15A . 0.9900 ?
    C15 H15B . 0.9900 ?
    C16 H16A . 0.9900 ?
    C16 H16B . 0.9900 ?
    C17 C18 . 1.514(2) ?
    C17 H17A . 0.9900 ?
    C17 H17B . 0.9900 ?
    C18 C19 . 1.5197(19) ?
    C18 H18A . 0.9900 ?
    C18 H18B . 0.9900 ?
    C19 H19A . 0.9900 ?
    C19 H19B . 0.9900 ?
    C20 C21 . 1.5094(19) ?
    C20 H20A . 0.9900 ?
    C20 H20B . 0.9900 ?
    C21 H21A . 0.9900 ?
    C21 H21B . 0.9900 ?
    C22 H22A . 0.9900 ?
    C22 H22B . 0.9900 ?
    C23 C24 . 1.502(2) ?
    C23 H23A . 0.9900 ?
    C23 H23B . 0.9900 ?
    C24 H24A . 0.9900 ?
    C24 H24B . 0.9900 ?
    C25 C26 . 1.515(2) ?
    C25 H25A . 0.9900 ?
    C25 H25B . 0.9900 ?
    C26 C27 . 1.515(2) ?
    C26 H26A . 0.9900 ?
    C26 H26B . 0.9900 ?
    C27 H27A . 0.9900 ?
    C27 H27B . 0.9900 ?
    C28 C29 . 1.505(2) ?
    C28 H28A . 0.9900 ?
    C28 H28B . 0.9900 ?
    C29 H29A . 0.9900 ?
    C29 H29B . 0.9900 ?
    C30 C31 . 1.514(2) ?
    C30 H30A . 0.9900 ?
    C30 H30B . 0.9900 ?
    C31 C32 . 1.518(2) ?
    C31 H31A . 0.9900 ?
    C31 H31B . 0.9900 ?
    C32 H32A . 0.9900 ?
    C32 H32B . 0.9900 ?
    C33 C38 . 1.398(2) ?
    C33 C34 . 1.4053(19) ?
    C34 C35 . 1.395(2) ?
    C34 H34 . 0.9500 ?
    C35 C36 . 1.384(2) ?
    C35 H35 . 0.9500 ?
    C36 C37 . 1.386(3) ?
    C36 H36 . 0.9500 ?
    C37 C38 . 1.396(2) ?
    C37 H37 . 0.9500 ?
    C38 H38 . 0.9500 ?
    C39 C40 . 1.406(2) ?
    C39 C44 . 1.4116(18) ?
    C40 C41 . 1.394(2) ?
    C40 H40 . 0.9500 ?
    C41 C42 . 1.385(2) ?
    C41 H41 . 0.9500 ?
    C42 C43 . 1.379(2) ?
    C42 H42 . 0.9500 ?
    C43 C44 . 1.393(2) ?
    C43 H43 . 0.9500 ?
    C44 H44 . 0.9500 ?
    C45 C50 . 1.4048(19) ?
    C45 C46 . 1.4061(19) ?
    C46 C47 . 1.398(2) ?
    C46 H46 . 0.9500 ?
    C47 C48 . 1.388(2) ?
    C47 H47 . 0.9500 ?
    C48 C49 . 1.384(2) ?
    C48 H48 . 0.9500 ?
    C49 C50 . 1.393(2) ?
    C49 H49 . 0.9500 ?
    C50 H50 . 0.9500 ?
    C51 C56 . 1.404(2) ?
    C51 C52 . 1.4049(19) ?
    C52 C53 . 1.392(2) ?
    C52 H52 . 0.9500 ?
    C53 C54 . 1.382(2) ?
    C53 H53 . 0.9500 ?
    C54 C55 . 1.379(2) ?
    C54 H54 . 0.9500 ?
    C55 C56 . 1.386(2) ?
    C55 H55 . 0.9500 ?
    C56 H56 . 0.9500 ?
    C57 C58 . 1.4028(19) ?
    C57 C62 . 1.4044(18) ?
    C58 C59 . 1.395(2) ?
    C58 H58 . 0.9500 ?
    C59 C60 . 1.385(2) ?
    C59 H59 . 0.9500 ?
    C60 C61 . 1.387(2) ?
    C60 H60 . 0.9500 ?
    C61 C62 . 1.3963(19) ?
    C61 H61 . 0.9500 ?
    C62 H62 . 0.9500 ?
    C63 C64 . 1.4095(17) ?
    C63 C68 . 1.4109(18) ?
    C64 C65 . 1.3883(19) ?
    C64 H64 . 0.9500 ?
    C65 C66 . 1.394(2) ?
    C65 H65 . 0.9500 ?
    C66 C67 . 1.3903(19) ?
    C66 H66 . 0.9500 ?
    C67 C68 . 1.3987(19) ?
    C67 H67 . 0.9500 ?
    C68 H68 . 0.9500 ?
    C69 C74 . 1.3997(19) ?
    C69 C70 . 1.4022(19) ?
    C70 C71 . 1.392(2) ?
    C70 H70 . 0.9500 ?
    C71 C72 . 1.386(3) ?
    C71 H71 . 0.9500 ?
    C72 C73 . 1.381(3) ?
    C72 H72 . 0.9500 ?
    C73 C74 . 1.394(2) ?
    C73 H73 . 0.9500 ?
    C74 H74 . 0.9500 ?
    C75 C76 . 1.4019(19) ?
    C75 C80 . 1.4072(17) ?
    C76 C77 . 1.393(2) ?
    C76 H76 . 0.9500 ?
    C77 C78 . 1.391(2) ?
    C77 H77 . 0.9500 ?
    C78 C79 . 1.385(2) ?
    C78 H78 . 0.9500 ?
    C79 C80 . 1.3956(18) ?
    C79 H79 . 0.9500 ?
    C80 H80 . 0.9500 ?
    C81 C82 . 1.490(3) ?
    C81 H81A . 0.9800 ?
    C81 H81B . 0.9800 ?
    C81 H81C . 0.9800 ?
    C82 C83 . 1.485(2) ?
    C83 H83A . 0.9800 ?
    C83 H83B . 0.9800 ?
    C83 H83C . 0.9800 ?
    C84 C85 . 1.489(3) ?
    C84 H84A . 0.9800 ?
    C84 H84B . 0.9800 ?
    C84 H84C . 0.9800 ?
    C85 C86 . 1.499(2) ?
    C86 H86A . 0.9800 ?
    C86 H86B . 0.9800 ?
    C86 H86C . 0.9800 ?
    C87 C88 . 1.482(4) ?
    C87 H87A . 0.9800 ?
    C87 H87B . 0.9800 ?
    C87 H87C . 0.9800 ?
    C88 C89 . 1.496(3) ?
    C89 H89A . 0.9800 ?
    C89 H89B . 0.9800 ?
    C89 H89C . 0.9800 ?
    C90 C91 . 1.466(4) ?
    C90 H90A . 0.9800 ?
    C90 H90B . 0.9800 ?
    C90 H90C . 0.9800 ?
    C91 C92 . 1.489(4) ?
    C92 H92A . 0.9800 ?
    C92 H92B . 0.9800 ?
    C92 H92C . 0.9800 ?
loop_
    _geom_angle_atom_site_label_1
    _geom_angle_atom_site_label_2
    _geom_angle_atom_site_label_3
    _geom_angle_site_symmetry_1
    _geom_angle_site_symmetry_3
    _geom_angle
    _geom_angle_publ_flag
    C10 Co1 N3 . . 90.39(5) ?
    C10 Co1 N4 . . 92.33(5) ?
    N3 Co1 N4 . . 92.75(5) ?
    C10 Co1 N1 . . 87.66(5) ?
    N3 Co1 N1 . . 86.53(4) ?
    N4 Co1 N1 . . 179.27(5) ?
    C10 Co1 N2 . . 89.89(5) ?
    N3 Co1 N2 . . 178.99(4) ?
    N4 Co1 N2 . . 86.27(5) ?
    N1 Co1 N2 . . 94.45(5) ?
    C10 Co1 Cl1 . . 178.32(4) ?
    N3 Co1 Cl1 . . 88.24(3) ?
    N4 Co1 Cl1 . . 88.70(3) ?
    N1 Co1 Cl1 . . 91.29(3) ?
    N2 Co1 Cl1 . . 91.49(3) ?
    C12 Co2 N5 . . 89.92(5) ?
    C12 Co2 N8 . . 90.84(5) ?
    N5 Co2 N8 . . 86.22(5) ?
    C12 Co2 N6 . . 89.17(5) ?
    N5 Co2 N6 . . 93.72(5) ?
    N8 Co2 N6 . . 179.94(6) ?
    C12 Co2 N7 . . 89.23(5) ?
    N5 Co2 N7 . . 179.14(5) ?
    N8 Co2 N7 . . 93.66(5) ?
    N6 Co2 N7 . . 86.40(5) ?
    C12 Co2 Cl2 . . 177.48(4) ?
    N5 Co2 Cl2 . . 89.35(4) ?
    N8 Co2 Cl2 . . 91.52(4) ?
    N6 Co2 Cl2 . . 88.47(4) ?
    N7 Co2 Cl2 . . 91.50(4) ?
    C22 N1 C21 . . 111.44(10) ?
    C22 N1 Co1 . . 118.63(8) ?
    C21 N1 Co1 . . 107.18(8) ?
    C22 N1 H1 . . 106.3 ?
    C21 N1 H1 . . 106.3 ?
    Co1 N1 H1 . . 106.3 ?
    C15 N2 C14 . . 111.18(11) ?
    C15 N2 Co1 . . 107.35(8) ?
    C14 N2 Co1 . . 119.67(9) ?
    C15 N2 H2 . . 105.9 ?
    C14 N2 H2 . . 105.9 ?
    Co1 N2 H2 . . 105.9 ?
    C19 N3 C20 . . 110.57(10) ?
    C19 N3 Co1 . . 120.30(9) ?
    C20 N3 Co1 . . 107.98(8) ?
    C19 N3 H3 . . 105.6 ?
    C20 N3 H3 . . 105.6 ?
    Co1 N3 H3 . . 105.6 ?
    C16 N4 C17 . . 110.99(10) ?
    C16 N4 Co1 . . 107.97(8) ?
    C17 N4 Co1 . . 118.43(8) ?
    C16 N4 H4 . . 106.2 ?
    C17 N4 H4 . . 106.2 ?
    Co1 N4 H4 . . 106.2 ?
    C25 N5 C24 . . 111.17(11) ?
    C25 N5 Co2 . . 119.50(9) ?
    C24 N5 Co2 . . 108.19(9) ?
    C25 N5 H5 . . 105.7 ?
    C24 N5 H5 . . 105.7 ?
    Co2 N5 H5 . . 105.7 ?
    C27 N6 C28 . . 110.89(11) ?
    C27 N6 Co2 . . 119.69(9) ?
    C28 N6 Co2 . . 107.78(9) ?
    C27 N6 H6 . . 105.8 ?
    C28 N6 H6 . . 105.8 ?
    Co2 N6 H6 . . 105.8 ?
    C30 N7 C29 . . 111.23(12) ?
    C30 N7 Co2 . . 118.84(9) ?
    C29 N7 Co2 . . 107.59(9) ?
    C30 N7 H7 . . 106.1 ?
    C29 N7 H7 . . 106.1 ?
    Co2 N7 H7 . . 106.1 ?
    C32 N8 C23 . . 111.27(11) ?
    C32 N8 Co2 . . 119.11(10) ?
    C23 N8 Co2 . . 107.87(9) ?
    C32 N8 H8 . . 105.9 ?
    C23 N8 H8 . . 105.9 ?
    Co2 N8 H8 . . 105.9 ?
    C33 B1 C39 . . 108.24(11) ?
    C33 B1 C51 . . 109.11(11) ?
    C39 B1 C51 . . 110.31(10) ?
    C33 B1 C45 . . 111.16(10) ?
    C39 B1 C45 . . 112.18(11) ?
    C51 B1 C45 . . 105.80(11) ?
    C69 B2 C75 . . 112.19(10) ?
    C69 B2 C63 . . 106.59(10) ?
    C75 B2 C63 . . 110.50(10) ?
    C69 B2 C57 . . 111.05(10) ?
    C75 B2 C57 . . 106.73(10) ?
    C63 B2 C57 . . 109.81(10) ?
    C2 C1 H1A . . 180.0 ?
    C1 C2 C3 . . 179.3(4) ?
    C4 C3 C8 . . 120.41(12) ?
    C4 C3 C2 . . 119.67(17) ?
    C8 C3 C2 . . 119.91(17) ?
    C4 C3 Br1 . . 120.24(12) ?
    C8 C3 Br1 . . 119.31(12) ?
    C3 C4 C5 . . 120.10(12) ?
    C3 C4 H4A . . 120.0 ?
    C5 C4 H4A . . 120.0 ?
    C6 C5 C4 . . 119.17(11) ?
    C6 C5 C9 . . 119.98(12) ?
    C4 C5 C9 . . 120.85(12) ?
    C5 C6 C7 . . 121.03(12) ?
    C5 C6 H6A . . 119.5 ?
    C7 C6 H6A . . 119.5 ?
    C8 C7 C6 . . 119.32(12) ?
    C8 C7 C11 . . 122.29(12) ?
    C6 C7 C11 . . 118.26(12) ?
    C3 C8 C7 . . 119.94(12) ?
    C3 C8 H8A . . 120.0 ?
    C7 C8 H8A . . 120.0 ?
    C10 C9 C5 . . 178.08(14) ?
    C9 C10 Co1 . . 173.79(12) ?
    C12 C11 C7 . . 169.37(14) ?
    C11 C12 Co2 . . 171.04(12) ?
    C22 C13 C14 . . 113.56(12) ?
    C22 C13 H13A . . 108.9 ?
    C14 C13 H13A . . 108.9 ?
    C22 C13 H13B . . 108.9 ?
    C14 C13 H13B . . 108.9 ?
    H13A C13 H13B . . 107.7 ?
    N2 C14 C13 . . 111.62(11) ?
    N2 C14 H14A . . 109.3 ?
    C13 C14 H14A . . 109.3 ?
    N2 C14 H14B . . 109.3 ?
    C13 C14 H14B . . 109.3 ?
    H14A C14 H14B . . 108.0 ?
    N2 C15 C16 . . 106.66(11) ?
    N2 C15 H15A . . 110.4 ?
    C16 C15 H15A . . 110.4 ?
    N2 C15 H15B . . 110.4 ?
    C16 C15 H15B . . 110.4 ?
    H15A C15 H15B . . 108.6 ?
    N4 C16 C15 . . 107.56(11) ?
    N4 C16 H16A . . 110.2 ?
    C15 C16 H16A . . 110.2 ?
    N4 C16 H16B . . 110.2 ?
    C15 C16 H16B . . 110.2 ?
    H16A C16 H16B . . 108.5 ?
    N4 C17 C18 . . 111.90(10) ?
    N4 C17 H17A . . 109.2 ?
    C18 C17 H17A . . 109.2 ?
    N4 C17 H17B . . 109.2 ?
    C18 C17 H17B . . 109.2 ?
    H17A C17 H17B . . 107.9 ?
    C17 C18 C19 . . 114.00(11) ?
    C17 C18 H18A . . 108.8 ?
    C19 C18 H18A . . 108.8 ?
    C17 C18 H18B . . 108.8 ?
    C19 C18 H18B . . 108.8 ?
    H18A C18 H18B . . 107.6 ?
    N3 C19 C18 . . 111.67(11) ?
    N3 C19 H19A . . 109.3 ?
    C18 C19 H19A . . 109.3 ?
    N3 C19 H19B . . 109.3 ?
    C18 C19 H19B . . 109.3 ?
    H19A C19 H19B . . 107.9 ?
    N3 C20 C21 . . 107.42(11) ?
    N3 C20 H20A . . 110.2 ?
    C21 C20 H20A . . 110.2 ?
    N3 C20 H20B . . 110.2 ?
    C21 C20 H20B . . 110.2 ?
    H20A C20 H20B . . 108.5 ?
    N1 C21 C20 . . 106.89(10) ?
    N1 C21 H21A . . 110.3 ?
    C20 C21 H21A . . 110.3 ?
    N1 C21 H21B . . 110.3 ?
    C20 C21 H21B . . 110.3 ?
    H21A C21 H21B . . 108.6 ?
    N1 C22 C13 . . 112.21(11) ?
    N1 C22 H22A . . 109.2 ?
    C13 C22 H22A . . 109.2 ?
    N1 C22 H22B . . 109.2 ?
    C13 C22 H22B . . 109.2 ?
    H22A C22 H22B . . 107.9 ?
    N8 C23 C24 . . 107.16(11) ?
    N8 C23 H23A . . 110.3 ?
    C24 C23 H23A . . 110.3 ?
    N8 C23 H23B . . 110.3 ?
    C24 C23 H23B . . 110.3 ?
    H23A C23 H23B . . 108.5 ?
    N5 C24 C23 . . 107.02(11) ?
    N5 C24 H24A . . 110.3 ?
    C23 C24 H24A . . 110.3 ?
    N5 C24 H24B . . 110.3 ?
    C23 C24 H24B . . 110.3 ?
    H24A C24 H24B . . 108.6 ?
    N5 C25 C26 . . 111.35(12) ?
    N5 C25 H25A . . 109.4 ?
    C26 C25 H25A . . 109.4 ?
    N5 C25 H25B . . 109.4 ?
    C26 C25 H25B . . 109.4 ?
    H25A C25 H25B . . 108.0 ?
    C27 C26 C25 . . 114.01(12) ?
    C27 C26 H26A . . 108.7 ?
    C25 C26 H26A . . 108.7 ?
    C27 C26 H26B . . 108.7 ?
    C25 C26 H26B . . 108.7 ?
    H26A C26 H26B . . 107.6 ?
    N6 C27 C26 . . 111.46(12) ?
    N6 C27 H27A . . 109.3 ?
    C26 C27 H27A . . 109.3 ?
    N6 C27 H27B . . 109.3 ?
    C26 C27 H27B . . 109.3 ?
    H27A C27 H27B . . 108.0 ?
    N6 C28 C29 . . 107.21(12) ?
    N6 C28 H28A . . 110.3 ?
    C29 C28 H28A . . 110.3 ?
    N6 C28 H28B . . 110.3 ?
    C29 C28 H28B . . 110.3 ?
    H28A C28 H28B . . 108.5 ?
    N7 C29 C28 . . 107.56(12) ?
    N7 C29 H29A . . 110.2 ?
    C28 C29 H29A . . 110.2 ?
    N7 C29 H29B . . 110.2 ?
    C28 C29 H29B . . 110.2 ?
    H29A C29 H29B . . 108.5 ?
    N7 C30 C31 . . 111.89(13) ?
    N7 C30 H30A . . 109.2 ?
    C31 C30 H30A . . 109.2 ?
    N7 C30 H30B . . 109.2 ?
    C31 C30 H30B . . 109.2 ?
    H30A C30 H30B . . 107.9 ?
    C30 C31 C32 . . 113.79(13) ?
    C30 C31 H31A . . 108.8 ?
    C32 C31 H31A . . 108.8 ?
    C30 C31 H31B . . 108.8 ?
    C32 C31 H31B . . 108.8 ?
    H31A C31 H31B . . 107.7 ?
    N8 C32 C31 . . 111.89(12) ?
    N8 C32 H32A . . 109.2 ?
    C31 C32 H32A . . 109.2 ?
    N8 C32 H32B . . 109.2 ?
    C31 C32 H32B . . 109.2 ?
    H32A C32 H32B . . 107.9 ?
    C38 C33 C34 . . 115.02(13) ?
    C38 C33 B1 . . 122.53(12) ?
    C34 C33 B1 . . 122.23(12) ?
    C35 C34 C33 . . 123.09(15) ?
    C35 C34 H34 . . 118.5 ?
    C33 C34 H34 . . 118.5 ?
    C36 C35 C34 . . 119.77(15) ?
    C36 C35 H35 . . 120.1 ?
    C34 C35 H35 . . 120.1 ?
    C35 C36 C37 . . 119.17(14) ?
    C35 C36 H36 . . 120.4 ?
    C37 C36 H36 . . 120.4 ?
    C36 C37 C38 . . 120.08(16) ?
    C36 C37 H37 . . 120.0 ?
    C38 C37 H37 . . 120.0 ?
    C37 C38 C33 . . 122.86(15) ?
    C37 C38 H38 . . 118.6 ?
    C33 C38 H38 . . 118.6 ?
    C40 C39 C44 . . 114.61(12) ?
    C40 C39 B1 . . 123.29(11) ?
    C44 C39 B1 . . 122.10(12) ?
    C41 C40 C39 . . 122.97(13) ?
    C41 C40 H40 . . 118.5 ?
    C39 C40 H40 . . 118.5 ?
    C42 C41 C40 . . 120.40(14) ?
    C42 C41 H41 . . 119.8 ?
    C40 C41 H41 . . 119.8 ?
    C43 C42 C41 . . 118.57(13) ?
    C43 C42 H42 . . 120.7 ?
    C41 C42 H42 . . 120.7 ?
    C42 C43 C44 . . 120.81(13) ?
    C42 C43 H43 . . 119.6 ?
    C44 C43 H43 . . 119.6 ?
    C43 C44 C39 . . 122.63(14) ?
    C43 C44 H44 . . 118.7 ?
    C39 C44 H44 . . 118.7 ?
    C50 C45 C46 . . 115.03(12) ?
    C50 C45 B1 . . 120.59(12) ?
    C46 C45 B1 . . 123.65(11) ?
    C47 C46 C45 . . 122.58(13) ?
    C47 C46 H46 . . 118.7 ?
    C45 C46 H46 . . 118.7 ?
    C48 C47 C46 . . 120.18(14) ?
    C48 C47 H47 . . 119.9 ?
    C46 C47 H47 . . 119.9 ?
    C49 C48 C47 . . 119.04(14) ?
    C49 C48 H48 . . 120.5 ?
    C47 C48 H48 . . 120.5 ?
    C48 C49 C50 . . 120.04(14) ?
    C48 C49 H49 . . 120.0 ?
    C50 C49 H49 . . 120.0 ?
    C49 C50 C45 . . 123.10(14) ?
    C49 C50 H50 . . 118.5 ?
    C45 C50 H50 . . 118.5 ?
    C56 C51 C52 . . 114.81(13) ?
    C56 C51 B1 . . 122.44(12) ?
    C52 C51 B1 . . 122.65(12) ?
    C53 C52 C51 . . 122.80(14) ?
    C53 C52 H52 . . 118.6 ?
    C51 C52 H52 . . 118.6 ?
    C54 C53 C52 . . 120.21(14) ?
    C54 C53 H53 . . 119.9 ?
    C52 C53 H53 . . 119.9 ?
    C55 C54 C53 . . 118.82(14) ?
    C55 C54 H54 . . 120.6 ?
    C53 C54 H54 . . 120.6 ?
    C54 C55 C56 . . 120.55(15) ?
    C54 C55 H55 . . 119.7 ?
    C56 C55 H55 . . 119.7 ?
    C55 C56 C51 . . 122.82(14) ?
    C55 C56 H56 . . 118.6 ?
    C51 C56 H56 . . 118.6 ?
    C58 C57 C62 . . 114.62(12) ?
    C58 C57 B2 . . 123.68(12) ?
    C62 C57 B2 . . 121.70(11) ?
    C59 C58 C57 . . 122.79(14) ?
    C59 C58 H58 . . 118.6 ?
    C57 C58 H58 . . 118.6 ?
    C60 C59 C58 . . 120.61(14) ?
    C60 C59 H59 . . 119.7 ?
    C58 C59 H59 . . 119.7 ?
    C59 C60 C61 . . 118.73(14) ?
    C59 C60 H60 . . 120.6 ?
    C61 C60 H60 . . 120.6 ?
    C60 C61 C62 . . 119.72(13) ?
    C60 C61 H61 . . 120.1 ?
    C62 C61 H61 . . 120.1 ?
    C61 C62 C57 . . 123.53(13) ?
    C61 C62 H62 . . 118.2 ?
    C57 C62 H62 . . 118.2 ?
    C64 C63 C68 . . 114.59(12) ?
    C64 C63 B2 . . 121.56(11) ?
    C68 C63 B2 . . 123.83(11) ?
    C65 C64 C63 . . 123.44(12) ?
    C65 C64 H64 . . 118.3 ?
    C63 C64 H64 . . 118.3 ?
    C64 C65 C66 . . 120.20(12) ?
    C64 C65 H65 . . 119.9 ?
    C66 C65 H65 . . 119.9 ?
    C67 C66 C65 . . 118.55(13) ?
    C67 C66 H66 . . 120.7 ?
    C65 C66 H66 . . 120.7 ?
    C66 C67 C68 . . 120.43(12) ?
    C66 C67 H67 . . 119.8 ?
    C68 C67 H67 . . 119.8 ?
    C67 C68 C63 . . 122.75(12) ?
    C67 C68 H68 . . 118.6 ?
    C63 C68 H68 . . 118.6 ?
    C74 C69 C70 . . 115.08(12) ?
    C74 C69 B2 . . 121.57(12) ?
    C70 C69 B2 . . 122.61(12) ?
    C71 C70 C69 . . 122.65(14) ?
    C71 C70 H70 . . 118.7 ?
    C69 C70 H70 . . 118.7 ?
    C72 C71 C70 . . 120.37(15) ?
    C72 C71 H71 . . 119.8 ?
    C70 C71 H71 . . 119.8 ?
    C73 C72 C71 . . 118.77(14) ?
    C73 C72 H72 . . 120.6 ?
    C71 C72 H72 . . 120.6 ?
    C72 C73 C74 . . 120.15(15) ?
    C72 C73 H73 . . 119.9 ?
    C74 C73 H73 . . 119.9 ?
    C73 C74 C69 . . 122.97(15) ?
    C73 C74 H74 . . 118.5 ?
    C69 C74 H74 . . 118.5 ?
    C76 C75 C80 . . 114.78(12) ?
    C76 C75 B2 . . 122.69(12) ?
    C80 C75 B2 . . 122.12(11) ?
    C77 C76 C75 . . 122.97(13) ?
    C77 C76 H76 . . 118.5 ?
    C75 C76 H76 . . 118.5 ?
    C78 C77 C76 . . 120.38(14) ?
    C78 C77 H77 . . 119.8 ?
    C76 C77 H77 . . 119.8 ?
    C79 C78 C77 . . 118.62(13) ?
    C79 C78 H78 . . 120.7 ?
    C77 C78 H78 . . 120.7 ?
    C78 C79 C80 . . 120.13(13) ?
    C78 C79 H79 . . 119.9 ?
    C80 C79 H79 . . 119.9 ?
    C79 C80 C75 . . 123.08(12) ?
    C79 C80 H80 . . 118.5 ?
    C75 C80 H80 . . 118.5 ?
    C82 C81 H81A . . 109.5 ?
    C82 C81 H81B . . 109.5 ?
    H81A C81 H81B . . 109.5 ?
    C82 C81 H81C . . 109.5 ?
    H81A C81 H81C . . 109.5 ?
    H81B C81 H81C . . 109.5 ?
    O1 C82 C83 . . 121.67(17) ?
    O1 C82 C81 . . 121.55(17) ?
    C83 C82 C81 . . 116.78(16) ?
    C82 C83 H83A . . 109.5 ?
    C82 C83 H83B . . 109.5 ?
    H83A C83 H83B . . 109.5 ?
    C82 C83 H83C . . 109.5 ?
    H83A C83 H83C . . 109.5 ?
    H83B C83 H83C . . 109.5 ?
    C85 C84 H84A . . 109.5 ?
    C85 C84 H84B . . 109.5 ?
    H84A C84 H84B . . 109.5 ?
    C85 C84 H84C . . 109.5 ?
    H84A C84 H84C . . 109.5 ?
    H84B C84 H84C . . 109.5 ?
    O2 C85 C84 . . 121.66(17) ?
    O2 C85 C86 . . 122.14(17) ?
    C84 C85 C86 . . 116.21(15) ?
    C85 C86 H86A . . 109.5 ?
    C85 C86 H86B . . 109.5 ?
    H86A C86 H86B . . 109.5 ?
    C85 C86 H86C . . 109.5 ?
    H86A C86 H86C . . 109.5 ?
    H86B C86 H86C . . 109.5 ?
    C88 C87 H87A . . 109.5 ?
    C88 C87 H87B . . 109.5 ?
    H87A C87 H87B . . 109.5 ?
    C88 C87 H87C . . 109.5 ?
    H87A C87 H87C . . 109.5 ?
    H87B C87 H87C . . 109.5 ?
    O3 C88 C87 . . 122.1(2) ?
    O3 C88 C89 . . 119.9(2) ?
    C87 C88 C89 . . 118.0(2) ?
    C88 C89 H89A . . 109.5 ?
    C88 C89 H89B . . 109.5 ?
    H89A C89 H89B . . 109.5 ?
    C88 C89 H89C . . 109.5 ?
    H89A C89 H89C . . 109.5 ?
    H89B C89 H89C . . 109.5 ?
    C91 C90 H90A . . 109.5 ?
    C91 C90 H90B . . 109.5 ?
    H90A C90 H90B . . 109.5 ?
    C91 C90 H90C . . 109.5 ?
    H90A C90 H90C . . 109.5 ?
    H90B C90 H90C . . 109.5 ?
    O4 C91 C90 . . 123.3(3) ?
    O4 C91 C92 . . 121.1(3) ?
    C90 C91 C92 . . 115.5(2) ?
    C91 C92 H92A . . 109.5 ?
    C91 C92 H92B . . 109.5 ?
    H92A C92 H92B . . 109.5 ?
    C91 C92 H92C . . 109.5 ?
    H92A C92 H92C . . 109.5 ?
    H92B C92 H92C . . 109.5 ?
loop_
    _geom_hbond_atom_site_label_D
    _geom_hbond_atom_site_label_H
    _geom_hbond_atom_site_label_A
    _geom_hbond_site_symmetry_A
    _geom_hbond_distance_DH
    _geom_hbond_distance_HA
    _geom_hbond_distance_DA
    _geom_hbond_angle_DHA
    N5 H5 Cl2 2_765 0.93 2.48 3.2377(12) 139.1
    N6 H6 O3 . 0.93 2.15 2.9440(19) 142.6
    N7 H7 O2 . 0.93 2.11 2.9894(17) 157.4
    N8 H8 O1 . 0.93 2.03 2.8730(17) 149.3
data_global
_journal_date_recd_electronic     2011-04-20
_journal_date_accepted     2011-05-25
_journal_name_full     'Acta Crystallographica, Section E'
_journal_year     2011
_journal_volume     67
_journal_issue      7
_journal_page_first     em853
_journal_page_last     em854
_journal_paper_category     QM
_journal_coeditor_code     QM2008
_publ_contact_author_name     'Matthew P. Shores'
_publ_contact_author_address
;
Department of Chemistry
Colorado State University
Fort Collins, CO, 80523-1872
USA
;
_publ_contact_author_email     'matthew.shores@colostate.edu'
_publ_contact_author_fax     '970-491-1801'
_publ_contact_author_phone     '970-491-7235'
_publ_section_title
;
Crystallographic coincidence of two bridging species in a dinuclear Co^III^
ethynylbenzene complex
;
loop_
    _publ_author_name
    _publ_author_footnote
    _publ_author_address
    'Hoffert, Wesley A.' .
;
Department of Chemistry
Colorado State University
Fort Collins, CO 80523-1872
USA
;
    'Shores, Matthew P.' .
;
Department of Chemistry
Colorado State University
Fort Collins, CO 80523-1872
USA
;
_publ_section_abstract
;\
In the title compound,
<i>trans</i>,<i>trans</i>-[\m-(<i>m</i>-phenylene)bis(ethyne-1,2-diyl)]\
bis[chlorido(1,4,8,11-tetraazacyclotetradecane)cobalt(III)]--<i>trans</i>,\
<i>trans</i>-[\m-(5-bromo-<i>m</i>-phenylene)bis(ethyne-1,2-diyl)]\
bis[chlorido(1,4,8,11-tetraazacyclotetradecane)cobalt(III)]--\
tetraphenylborate--acetone (0.88/0.12/2/4),
[Co~2~(C~12~H~4~)Cl~2~(C~10~H~24~N~4~)~2~]~0.88~[Co~2~(C~10~H~3~Br)\
Cl~2~(C~10~H~24~N~4~)~2~]~0.12~(C~24~H~20~B)~2~.4C~3~H~6~O, with the
exception of the acetylene and bromine groups, all atomic postitions are the
same in the two compounds and are modeled at full occupancy. The Co^III^ ions
are six-coordinate with acetylide and chloride ligands bound to the axial
sites and the N atoms from the cyclam rings coordinated at the equatorial
positions.
;
_publ_section_comment
;
From a technological standpoint, metallodendrimers are of interest for their
unique catalytic and optical properties (Mery & Astruc, 2006; Onitsuka
&
Takahashi, 2003). A particular subset of metallodendrimers based on
ethynylbenzene have been pursued because of their structural rigidity and
topological anisotropy. Although a variety of Pt(II)- and Ru(II)-containing
dendrimers based on a 1,3,5-triethynylbenzene (H~3~TEB) linkage have been
reported (Onitsuka <i>et al.</i>, 2004; McDonagh <i>et al.</i>,
2003), we are
interested in the properties of first row transition metal TEB complexes for
potential applications in molecular magnetism (Weyland <i>et al.</i>,
1998).
For elaboration to higher nuclearity species, the inclusion of an axially
coordinated anionic ligand that is poized for substitution is vital.
The synthesis of these macromolecules can be accomplished by divergent or
convergent pathways; regardlesss, each strategy hinges upon the isolation of
structurally characterized "building blocks" prior to dendrimer assembly. The
preparation of complexes that contain first-row metals is synthetically
challenging because of their high kinetic lability relative to their second
and third row counterparts. In that respect, our initial synthetic targets
contain Co^III^ because of its relative inertness.
The combination of H~3~TEB with two equivalents of
<i>trans</i>-[(cyclam)CoCl~2~]Cl produces the dinuclear Co^III^
arylacetylide-bridged complex <b>1</b> in good yield (Figure 1). Initial
refinement attempts on high quality X-ray data did not converge
satisfactorily, as the third aromatic substituent showed apparent disorder of
the alkynyl group. However, structure refinement proceeds smoothly if
compositional disorder is invoked. The accepted method for the preparation of
1,3,5-triethynylbenzene involves Sonogashira coupling between
1,3,5-tribromobenzene and trimethylsilylacetylene (Weber <i>et al.</i>,
1988).
On one occasion, following the protocol resulted in a batch of TEB containing
a sizeable amount of 1-bromo-3,5-diethynylbenzene (Robinson <i>et al.</i>,
1998), indicating incomplete substitution. The impurity was carried
through
several purification steps, eventually affording a mixture of the ethynyl-
(<b>1</b>) and bromo- (<b>2</b>) substituted complexes. The crystal structure
revealed that both components of the ligand mixture were incorporated into
metal complexes and the atomic sites were superimposed. During structure
refinement, the compositional disorder at the aromatic 1 position was modeled
with a free variable. Final site occupancy factors indicate that the two
ligand components are present in an 88:12 <b>1</b>:<b>2</b> ratio. This
compares favorably with subsequent ^1^H NMR analysis of the batch of "H~3~TEB"
ligand, which shows resonance integrations in an 87:13 H~3~TEB:H~2~BrTEB
ratio.
The molecular structure of the complex cations in <b>1</b> and <b>2</b> are
shown in Figure 1. Each pseudo-octahedral Co^III^ center coordinates four
nitrogen atoms from the cyclam rings at the equitorial positions with an
average Co---N bond length of 1.9767(11) \%A, which is only slightly longer
than the corresponding bond length from the reported structure of
<i>trans</i>-[(cyclam)CoCl~2~]Cl (1.9741 (12); Ivanikov\'a <i>et al.</i>,
2006). Anionic chloride and acetylide ligands occupy the axial Co^III^
coordination sites with average metal-ligand distances of 2.3076(4) and
1.8770(14) respectively. The former bond length is significantly longer than
the average Co---Cl distance in <i>trans</i>-[(cyclam)CoCl~2~]Cl, suggesting
that the arylacetylide ligand imparts a stronger <i>trans</i> influence than
chloride. The cationic charge is balanced by the presence of two
tetraphenylborate anions, and the asymmetric unit includes four molecules of
acetone.
Shown in Figure 2, the crystal packing in <b>1</b> and <b>2</b> is influenced
by several weak hydrogen bonding interactions. Notably, the complex cations
experience a dimeric interaction through pairwise N---H...Cl contacts with a
complex in a neighboring unit cell. Furthermore, three of the four acetone
molecules participate in hydrogen bonds through the cyclam N--H groups.
In summary, a mixture of H~3~TEB and 1-bromo-3,5-diethynylbenzene combined with
<i>trans</i>-[(cyclam)CoCl~2~]Cl to yield a co-crystallized mixture of
<b>1</b> and <b>2</b>. The compounds are superimposed in the solid state with
the exception of the 5-position acetylene and bromine groups. Using a free
variable to model the compositional disorder, we conclude that the two
compounds are present in a 88:12 ratio. The first coordination sphere for each
Co^III^ ion includes an axially replaceable chloride ligand, which is a
necessary condition for future metallodendrimer assembly. This result
exemplifies the key role of crystallographic analysis in organometallic
synthesis development.
;
_publ_section_acknowledgements
;
The authors wish to thank Colorado State University and the ACS Petroleum
Research Fund for financial support.
;
_publ_section_references
;
Bosnich, B., Poon, C. K. & Tobe, M. L. (1965). <i>Inorg. Chem.</i>
<b>4</b>, 1102--1108.
Bruker  (2009). <i>APEX2</i>, <i>SAINT</i>  and <I>SADABS</i>. Bruker AXS Inc.,
Madison, Wisconsin, USA.
Ivanikov\'a, R., Svoboda, I., Fuess, H. & Ma\<slejov\'a, A. (2006).
<i>Acta Cryst.</i> E<b>62</b>, m1553--m1554.
McDonagh, A. M., Powell, C. E., Morall, J. P., Cifuentes, M. P. &
Humphrey, M. G. (2003). <i>Organometallics</i>, <b>22</b>, 1402--1413.
Mery, D. & Astruc, D. (2006). <i>Coord. Chem. Rev.</i> <b>250</b>,
1965--1979.
Onitsuka, K., Fujimoto, M., Kitajima, H., Ohshiro, N., Takei, F. &
Takahashi, S. (2004). <i>Chem. Eur. J.</i> <b>10</b>, 6433--6446.
Onitsuka, K. & Takahashi, S. (2003). <i>Top. Curr. Chem.</i>
<b>228</b>, 39--63.
Robinson, J. M. A., Kariuki, B. M., Harris, K. D. M. & Philp, D.
(1998). <i>J. Chem. Soc. Perkin Trans. 2</i>, pp. 2459--2470.
Sheldrick, G. M. (2008). <i>Acta Cryst.</i> A<b>64</b>, 112--122.
Weber, E., Hecker, M., Koepp, E., Orlia, W., Czugler, M. & Cs\"oregh,
I. (1988). <i>J. Chem. Soc. Perkin Trans. 2</i>, pp. 1251--1257.
Weyland, T., Costuas, K., Mari, A., Halet, J.-F. & Lapinte, C. (1998).
<i>Organometallics</i>, <b>17</b>, 5569--5579.
;
_publ_section_related_literature
;Metallodendrimers are of interest for their
unique catalytic and optical properties, see: Mery & Astruc (2006);
Onitsuka & Takahashi (2003). For Pt(II)- and Ru(II)-containing
dendrimers based on a 1,3,5-triethynylbenzene (H~3~TEB) linkage, see:
Onitsuka <i>et al.</i>
(2004); McDonagh <i>et al.</i> (2003).
For a discussion of the structural similarity between halogen and ethynyl
substituents, see: Robinson <i>et al.</i> (1998). For related
metal--acetylide
structures, see: Weyland <i>et al.</i> (1998); Onitsuka <i>et al.</i>
(2004).
For the structure of [(cyclam)CoCl~2~]Cl, see: Ivanikov\'a <i>et al.</i>
(2006).
For the preparation of <i>trans</i>-[(cyclam)CoCl~2~]Clrelated literature, see:
Bosnich <i>et al.</i> (1965). General Sonogashira conditions were used
to
prepare a mixture of 1,3,5-triethynylbenzene and 1-bromo-3,5-diethynylbenzene
(Weber <i>et al.</i>, 1988).
;
_publ_section_exptl_prep
;
<i>trans</i>-[(cyclam)CoCl~2~]Cl was prepared by a previously descibed method
(Bosnich <i>et al.</i> 1965). General Sonogashira conditions were used
to
prepare a mixture of 1,3,5-triethynylbenzene and 1-bromo-3,5-diethynylbenzene
(Weber <i>et al.</i>, 1988). Triethylamine was purchased from
Sigma-Aldrich
and was distilled prior to use.
Elemental analysis was performed by Robertson Microlit in Madison, NJ.
Preparation of <b>1</b> and <b>2</b>: Triethylamine (0.34 ml, 2.42 mmol) was
added to a 100 ml round-bottomed flask containing a green methanolic (10 ml)
solution of [(cyclam)CoCl~2~]Cl (233 mg, 0.637 mmol) and freshly sublimed
mixture (45.5 mg) of 1,3,5-triethynylbenzene (87% by ^1^H NMR) and
1-bromo-3,5-diethynylbenzene (13% by ^1^H NMR). The flask was fitted with a
condenser tube and the solution was refluxed for 24 h, during which time the
solution turned orange-brown. The solvent was removed by rotary evaporation,
and the resulting red-brown residue was washed with 10 ml of absolute ethanol,
causing an orange solid to precipitate. The solid was isolated by filtration,
washed with ethanol (3 \\times 3 ml) and diethyl ether (3 \\times 3 ml) and
dried in air to afford 92.1 mg of an orange solid. The orange solid was
dissolved in methanol (10 ml) and a solution of excess sodium
tetraphenylborate in methanol (5 ml) was added, causing a salmon-colored solid
to precipitate. The solid was isolated by filtration, washed with methanol (3
\\times 3 ml) and diethyl ether (3 \\times 3 ml) and dried in air to afford
131 mg of product (0.094 mmol, 30% based on [(cyclam)CoCl~2~]Cl). Anal. Calcd.
for C~85.74~H~103.87~B~2~Br~0.13~Cl~2~Co~2~N~8~O~2~: C, 68.68; H, 6.98; N,
7.47. Found: C, 68.33; H, 7.02; N, 7.85. Single crystals suitable for X-ray
analysis were grown by diffusing diethyl ether vapor into a concentrated
solution of the compound in acetone for 2 days.
;
_publ_section_exptl_refinement
;
Displacement parameters for all non-hydrogen atoms were refined anisotropically.
Hydrogen atoms were assigned to ideal positions and were refined using a
riding model where the displacement parameters were set at 1.2 times those of
the attached carbon or nitrogen atoms (1.5 times for methyl protons).
;
