# Supplementary material for: Crystallographic coincidence of two bridging species in a dinuclear CoIII ethynyl­benzene complex
Source: Acta Crystallogr Sect E Struct Rep Online. 2011 Jun 4;67(Pt 7):m853–4. doi: 10.1107/S1600536811019969 (PMC3151980; doi:10.1107/S1600536811019969)
Supplement: Supplementary file 2 [file e-67-0m853-Isup2.hkl]

# 
# h,k,l, Fc-squared, Fo-squared, sigma(Fo-squared) and status flag 
# 
data_I
_shelx_title ' msn229w in P-1' 
_shelx_refln_list_code          4 
_shelx_F_calc_maximum      261.72 
_exptl_crystal_F_000      1711.8 
_reflns_d_resolution_high  0.7001 
 
loop_ 
 _symmetry_equiv_pos_as_xyz 
 'x, y, z' 
 '-x, -y, -z' 
 
_cell_length_a    10.1434 
_cell_length_b    17.1412 
_cell_length_c    25.5250 
_cell_angle_alpha  92.609 
_cell_angle_beta   96.864 
_cell_angle_gamma 104.323 
 
_shelx_F_squared_multiplier     1.000 
 
loop_ 
 _refln_index_h 
 _refln_index_k 
 _refln_index_l 
 _refln_F_squared_calc 
 _refln_F_squared_meas 
 _refln_F_squared_sigma 
 _refln_observed_status 
   1   0   0        8.68        0.70      0.50 o 
   2   0   0     5336.17     4964.77     52.81 o 
   3   0   0    13688.67    13948.28    128.87 o 
   4   0   0     5883.98     6385.25     56.71 o 
   5   0   0     1023.89      964.64     31.69 o 
   6   0   0     2427.69     2554.98     72.88 o 
   7   0   0     2138.82     1998.32     25.53 o 
   8   0   0     1422.20     1429.53     63.73 o 
   9   0   0      281.78      228.26     15.05 o 
  10   0   0      515.67      544.56     51.41 o 
  11   0   0      155.97      155.32     20.79 o 
  12   0   0       14.76       22.43     19.77 o 
  13   0   0      254.56      338.93     29.17 o 
 -14   1   0        1.60      -28.17     28.17 o 
 -13   1   0      412.58      464.05     39.43 o 
 -12   1   0       58.73       69.40     20.28 o 
 -11   1   0       69.27       63.90     18.22 o 
 -10   1   0       33.23       39.86     13.92 o 
  -9   1   0       14.23        0.61     11.42 o 
  -8   1   0     1424.01     1393.44     30.28 o 
  -7   1   0       46.22       59.15     10.56 o 
  -6   1   0     3667.06     3942.46     38.91 o 
  -5   1   0       10.38        1.17      8.80 o 
  -4   1   0      772.98      699.67      9.98 o 
  -3   1   0    10022.37    10859.03     89.36 o 
  -2   1   0    21817.90    23242.46    172.02 o 
   2   1   0     5130.46     5511.05     50.23 o 
   3   1   0     1817.18     1779.31     20.16 o 
   4   1   0      350.05      287.33      6.76 o 
   5   1   0       40.53       41.17      4.91 o 
   6   1   0     2234.22     1928.15     22.16 o 
   7   1   0     1196.74     1185.90     18.31 o 
   8   1   0       63.06       43.63     16.20 o 
   9   1   0      576.54      550.62     23.15 o 
  10   1   0      361.14      339.06     25.70 o 
  11   1   0      393.17      468.28     25.14 o 
  12   1   0       83.68       64.78     21.60 o 
  13   1   0      503.56      553.13     41.08 o 
 -14   2   0        7.60        5.63     28.87 o 
 -13   2   0       11.39      -24.65     24.65 o 
 -12   2   0       19.82      -17.56     17.56 o 
 -11   2   0        1.42        9.98     16.39 o 
 -10   2   0      261.90      280.36     20.94 o 
  -9   2   0      276.10      286.78     14.33 o 
  -8   2   0      237.70      269.54     17.96 o 
  -7   2   0       21.98       18.68      5.21 o 
  -6   2   0     3031.43     3037.45     32.89 o 
  -5   2   0     9719.60    10966.74     91.00 o 
  -4   2   0      499.08      479.20      6.71 o 
  -3   2   0      609.62      856.98      8.70 o 
  -2   2   0     4504.82     4901.60     39.09 o 
  -1   2   0    11538.39    12327.95    316.18 o 
   0   2   0       50.96       49.71     12.68 o 
   1   2   0     3401.21     3546.30    117.95 o 
   2   2   0      353.40      387.50      6.92 o 
   3   2   0    18703.60    19580.87    173.75 o 
   4   2   0      288.87      325.84     18.31 o 
   5   2   0      972.84      840.25     15.49 o 
   6   2   0      316.83      365.30      8.96 o 
   7   2   0      562.65      562.75     14.03 o 
   8   2   0      401.82      409.67     15.11 o 
   9   2   0     1677.48     1690.00     39.34 o 
  10   2   0        0.70      -13.94     13.94 o 
  11   2   0        1.40      -16.20     16.20 o 
  12   2   0     1102.46     1067.21     51.29 o 
  13   2   0      241.81      382.56     58.80 o 
 -14   3   0      609.61      619.68     46.48 o 
 -13   3   0      160.34      195.06     31.69 o 
 -12   3   0       23.41      -21.13     21.13 o 
 -11   3   0        3.61        9.93     16.39 o 
 -10   3   0      938.93     1025.54     34.10 o 
  -9   3   0     1762.11     1634.21     31.60 o 
  -8   3   0     2151.86     2036.64     29.83 o 
  -7   3   0     2771.40     2674.56     32.09 o 
  -6   3   0     1396.29     1567.49     18.24 o 
  -5   3   0     1968.87     1949.03     18.75 o 
  -4   3   0     4912.29     5265.02     42.90 o 
  -3   3   0     7391.49     7499.95    135.20 o 
  -2   3   0      226.33      244.72      9.86 o 
  -1   3   0        0.94        8.72      4.58 o 
   0   3   0    60141.00    60605.35    581.55 o 
   1   3   0     7795.95     7328.40     59.35 o 
   2   3   0     3416.11     3873.69     52.11 o 
   3   3   0     1774.33     1639.33     18.05 o 
   4   3   0      590.35      515.88      9.92 o 
   5   3   0     1269.74     1268.13     17.33 o 
   6   3   0      974.41      981.61     14.93 o 
   7   3   0       64.39       52.11      7.56 o 
   8   3   0      256.05      275.96     16.68 o 
   9   3   0       89.05       73.28     14.68 o 
  10   3   0       52.82       23.68     15.49 o 
  11   3   0       22.92       -5.40     17.60 o 
  12   3   0      572.21      614.35     36.97 o 
  13   3   0       23.81       50.74     30.98 o 
 -14   4   0        3.27      -14.08     28.17 o 
 -13   4   0       74.02       66.90     26.76 o 
 -12   4   0      234.81      240.13     29.58 o 
 -11   4   0     1273.09     1263.98    102.81 o 
 -10   4   0      109.41       66.70     19.36 o 
  -9   4   0      378.27      400.84     18.40 o 
  -8   4   0       26.21       45.72      7.21 o 
  -7   4   0      513.37      532.80     10.20 o 
  -6   4   0       25.60       33.93      3.98 o 
  -5   4   0     2738.43     2783.42     25.55 o 
  -4   4   0    19681.89    20050.67    177.56 o 
  -3   4   0     1563.24     1579.64     57.04 o 
  -2   4   0     6410.68     6916.18    115.49 o 
  -1   4   0     4167.40     4692.06     96.82 o 
   0   4   0       29.78       60.54      4.93 o 
   1   4   0     2544.06     2601.59     24.84 o 
   2   4   0     2265.89     2391.20     28.52 o 
   3   4   0    13897.91    14254.94    135.14 o 
   4   4   0     3424.45     3311.20     35.85 o 
   5   4   0     2069.88     2120.23     26.37 o 
   6   4   0     2983.84     2879.46     50.70 o 
   7   4   0     3415.05     3228.60     42.23 o 
   8   4   0      871.96      860.89     27.63 o 
   9   4   0        2.32        1.69     13.19 o 
  10   4   0      534.67      497.71     27.55 o 
  11   4   0      794.51      844.40     71.12 o 
  12   4   0      192.89      167.80     26.76 o 
  13   4   0      633.69      827.41     69.71 o 
 -14   5   0        0.51        1.41     27.46 o 
 -13   5   0       14.50       31.69     26.05 o 
 -12   5   0     1258.87     1207.67     50.70 o 
 -11   5   0      608.97      592.22     35.21 o 
 -10   5   0     1309.83     1366.65     39.38 o 
  -9   5   0       26.80       17.18     11.20 o 
  -8   5   0        6.61        2.04      8.45 o 
  -7   5   0     1728.30     1678.89     33.80 o 
  -6   5   0      675.72      671.08     11.76 o 
  -5   5   0     7816.20     7993.75     70.48 o 
  -4   5   0     2885.57     3433.82     41.19 o 
  -3   5   0     3618.72     3703.17     40.41 o 
  -2   5   0     9870.01    10531.78    118.35 o 
  -1   5   0    11127.21    12159.60    200.69 o 
   0   5   0     4918.68     4961.41     47.18 o 
   1   5   0      731.91      635.31     13.73 o 
   2   5   0     4188.25     3851.42     36.60 o 
   3   5   0      362.44      377.24      9.49 o 
   4   5   0      477.38      427.75     10.77 o 
   5   5   0      465.11      482.59     12.68 o 
   6   5   0     1212.22     1214.35     20.90 o 
   7   5   0      644.06      659.98     17.27 o 
   8   5   0      559.39      484.62     20.91 o 
   9   5   0      471.19      502.67     36.97 o 
  10   5   0     1173.15     1110.90     39.38 o 
  11   5   0      441.74      501.04     42.60 o 
  12   5   0      431.62      440.11     41.55 o 
 -14   6   0      148.66       94.36     25.35 o 
 -13   6   0        6.45      -22.53     22.53 o 
 -12   6   0      312.73      295.76     29.58 o 
 -11   6   0      761.72      817.55     40.14 o 
 -10   6   0        3.77        6.34     16.90 o 
  -9   6   0       69.90       57.98     11.95 o 
  -8   6   0       78.31       58.22      8.10 o 
  -7   6   0     4200.92     4207.30     60.56 o 
  -6   6   0     1050.24     1097.52     14.49 o 
  -5   6   0     7747.38     8591.10     75.46 o 
  -4   6   0     4983.99     5135.13     43.31 o 
  -3   6   0     1167.02     1251.47     16.90 o 
  -2   6   0        2.34        9.86      2.82 o 
  -1   6   0     4709.86     4499.58     98.08 o 
   0   6   0    15410.91    15863.29    240.13 o 
   1   6   0    10508.28    10633.10     96.45 o 
   2   6   0      808.80      835.01     11.92 o 
   3   6   0     2897.43     3137.12     33.95 o 
   4   6   0      656.68      585.03     19.01 o 
   5   6   0      102.29       88.52      7.25 o 
   6   6   0     1027.79     1023.59     18.30 o 
   7   6   0      305.21      278.31     18.66 o 
   8   6   0     1040.29     1055.02     34.46 o 
   9   6   0      129.94      139.78     23.94 o 
  10   6   0      397.61      452.71     27.85 o 
  11   6   0       46.92        4.93     24.65 o 
  12   6   0       32.68       28.87     29.58 o 
 -14   7   0      119.83      137.32     23.94 o 
 -13   7   0       19.35      -14.79     17.60 o 
 -12   7   0      109.47      103.51     21.13 o 
 -11   7   0       23.70       15.49     16.90 o 
 -10   7   0       53.85       46.48     15.49 o 
  -9   7   0       69.53       94.05     11.83 o 
  -8   7   0     2220.52     2166.68     28.37 o 
  -7   7   0      242.69      252.95     16.55 o 
  -6   7   0      379.82      380.73      8.60 o 
  -5   7   0      209.29      176.91      5.07 o 
  -4   7   0     4199.10     4190.05     80.28 o 
  -3   7   0     1029.18     1108.93     31.69 o 
  -2   7   0     9821.07    10611.29    307.73 o 
  -1   7   0    23108.71    23716.82    476.47 o 
   0   7   0       94.61       69.54      2.87 o 
   1   7   0      426.12      542.68      8.42 o 
   2   7   0       25.77        5.76      2.45 o 
   3   7   0       12.45       13.80      3.38 o 
   4   7   0      171.61      133.23      6.76 o 
   5   7   0        9.26       18.33     13.03 o 
   6   7   0       16.66        9.92      7.56 o 
   7   7   0      209.57      194.62     15.13 o 
   8   7   0        0.41       -4.60     13.67 o 
   9   7   0      454.73      407.02     31.69 o 
  10   7   0       12.98       24.65     23.94 o 
  11   7   0       52.87       50.70     27.46 o 
  12   7   0        8.67      -10.56     26.76 o 
 -14   8   0      124.63       95.06     21.83 o 
 -13   8   0      571.48      581.65     29.58 o 
 -12   8   0      171.00      124.64     18.31 o 
 -11   8   0      666.07      671.79     31.69 o 
 -10   8   0      344.87      343.95     27.46 o 
  -9   8   0      111.45       66.26     13.73 o 
  -8   8   0     2113.30     2070.98     87.32 o 
  -7   8   0     2242.07     2358.17     25.71 o 
  -6   8   0      526.17      546.74      9.30 o 
  -5   8   0     9366.57     9424.57     97.53 o 
  -4   8   0      245.55      204.02      8.45 o 
  -3   8   0       20.25       13.12      2.87 o 
  -2   8   0     1446.10     1421.74     57.74 o 
  -1   8   0     9999.09     9706.38    203.38 o 
   0   8   0      452.40      498.55      7.42 o 
   1   8   0     1375.10     1507.45     17.04 o 
   2   8   0     9449.14     9580.70     86.86 o 
   3   8   0     3524.36     3858.14     38.75 o 
   4   8   0       35.34       16.59      4.40 o 
   5   8   0       16.55       -1.64      6.60 o 
   6   8   0      379.06      371.76     13.94 o 
   7   8   0      338.93      309.63     20.43 o 
   8   8   0      225.70      172.52     23.24 o 
   9   8   0      928.61      880.93     43.66 o 
  10   8   0      297.56      259.14     33.10 o 
  11   8   0      420.75      390.12     38.03 o 
 -14   9   0      392.81      381.67     27.46 o 
 -13   9   0       84.19       85.21     19.01 o 
 -12   9   0      301.52      290.83     21.83 o 
 -11   9   0      456.86      416.17     21.83 o 
 -10   9   0      209.90      183.85     14.08 o 
  -9   9   0      373.73      377.55     13.33 o 
  -8   9   0      300.05      283.98      9.62 o 
  -7   9   0    14639.95    14489.63    120.19 o 
  -6   9   0     3865.61     3838.30     36.54 o 
  -5   9   0       18.37        0.00      4.48 o 
  -4   9   0     5543.32     5372.59     62.27 o 
  -3   9   0     2236.89     2285.24     41.03 o 
  -2   9   0     5125.41     4912.18    110.78 o 
  -1   9   0     1072.41     1025.99     48.59 o 
   0   9   0      331.10      465.77     10.91 o 
   1   9   0     5391.15     5369.50     50.93 o 
   2   9   0      248.79      229.56      6.21 o 
   3   9   0     2057.67     2115.55     25.61 o 
   4   9   0     3511.25     3461.12     39.30 o 
   5   9   0     1510.43     1540.16     51.05 o 
   6   9   0        1.87      -11.23     14.08 o 
   7   9   0      604.56      572.50     31.69 o 
   8   9   0     2032.11     1977.34     61.97 o 
   9   9   0      574.93      635.17     38.03 o 
  10   9   0      277.30      289.42     33.80 o 
  11   9   0      275.52      232.38     35.21 o 
 -14  10   0       35.35        4.23     22.53 o 
 -13  10   0      391.79      357.02     24.65 o 
 -12  10   0      111.25       85.21     16.90 o 
 -11  10   0       31.77        5.63     13.38 o 
 -10  10   0        4.28       10.13     10.77 o 
  -9  10   0     1627.78     1517.11     32.74 o 
  -8  10   0     3214.31     3182.13     41.55 o 
  -7  10   0      594.39      645.74     25.70 o 
  -6  10   0      242.77      211.84      5.86 o 
  -5  10   0     2866.78     2750.77     35.04 o 
  -4  10   0     1776.34     1650.07     21.36 o 
  -3  10   0     6487.46     6203.12    193.65 o 
  -2  10   0      183.10      216.73     28.17 o 
  -1  10   0     4426.60     4130.53    115.13 o 
   0  10   0       10.12        8.02      4.93 o 
   1  10   0       65.81       93.41      9.86 o 
   2  10   0     4755.81     4602.74     44.46 o 
   3  10   0      199.50      200.29      7.71 o 
   4  10   0     2831.07     2621.51     78.16 o 
   5  10   0      363.55      345.70     13.44 o 
   6  10   0      718.09      707.42     25.70 o 
   7  10   0     2771.54     2601.24     71.12 o 
   8  10   0      227.27      220.41     26.76 o 
   9  10   0      398.56      416.17     32.39 o 
  10  10   0        2.69       -7.04     23.94 o 
  11  10   0      316.47      416.87     40.14 o 
 -14  11   0        1.04      -11.27     20.42 o 
 -13  11   0       47.06       47.88     20.42 o 
 -12  11   0      121.87      123.23     20.42 o 
 -11  11   0      215.16      180.97     19.72 o 
 -10  11   0      184.32      177.75     24.65 o 
  -9  11   0       12.45        6.91      8.11 o 
  -8  11   0      799.55      808.34     19.72 o 
  -7  11   0       94.22      106.90      8.10 o 
  -6  11   0     1765.25     1743.26     22.89 o 
  -5  11   0      746.42      773.44     13.41 o 
  -4  11   0      135.37      119.54      7.97 o 
  -3  11   0      160.73      168.77     17.41 o 
  -2  11   0     1872.41     1792.49     70.07 o 
  -1  11   0      204.50      233.08      8.45 o 
   0  11   0      231.21      231.55      5.86 o 
   1  11   0     1314.77     1398.09     17.85 o 
   2  11   0     1243.42     1303.42     16.41 o 
   3  11   0     5222.17     5119.17     58.24 o 
   4  11   0       78.02       55.66      8.46 o 
   5  11   0      661.47      671.87     29.93 o 
   6  11   0      545.37      568.73     24.29 o 
   7  11   0       65.64       53.52     19.01 o 
   8  11   0       38.21       16.20     21.13 o 
   9  11   0        1.39      -12.68     22.53 o 
  10  11   0      239.18      261.95     33.80 o 
 -13  12   0      645.12      635.17     33.10 o 
 -12  12   0      146.71      147.88     21.13 o 
 -11  12   0      618.57      628.13     29.58 o 
 -10  12   0       10.11      -10.28     11.76 o 
  -9  12   0      128.87      149.74      9.47 o 
  -8  12   0      117.02      100.59      7.94 o 
  -7  12   0     2588.46     2526.50     54.57 o 
  -6  12   0       16.88       15.71      5.97 o 
  -5  12   0     1114.90     1220.95     20.07 o 
  -4  12   0       62.64       70.85      7.35 o 
  -3  12   0     3332.69     3241.93     83.14 o 
  -2  12   0      974.66      941.92     52.46 o 
  -1  12   0      716.02      690.10     16.90 o 
   0  12   0      498.14      518.34      8.42 o 
   1  12   0      621.38      572.05     10.55 o 
   2  12   0       86.77       87.87      8.10 o 
   3  12   0       66.96       47.88      7.21 o 
   4  12   0      136.22      117.44     10.56 o 
   5  12   0      131.16      126.67     16.20 o 
   6  12   0       43.21       83.54     13.69 o 
   7  12   0        5.12       16.90     19.01 o 
   8  12   0      796.40      825.30     42.95 o 
   9  12   0        7.94       -1.41     23.94 o 
  10  12   0       94.25       78.87     28.87 o 
 -13  13   0      129.97      157.74     22.53 o 
 -12  13   0        1.65        4.93     16.90 o 
 -11  13   0      214.55      199.14     17.91 o 
 -10  13   0       73.74       82.63     13.57 o 
  -9  13   0     2792.01     2848.50     37.32 o 
  -8  13   0     1514.68     1481.60     28.87 o 
  -7  13   0       38.23       46.57      5.41 o 
  -6  13   0      185.55      178.51      7.34 o 
  -5  13   0        9.98       11.11      8.80 o 
  -4  13   0      196.07      211.78     10.00 o 
  -3  13   0     5223.10     4958.78    197.17 o 
  -2  13   0      805.88      826.35     36.81 o 
  -1  13   0     1227.04     1199.92     26.05 o 
   0  13   0     5701.60     5757.38    100.70 o 
   1  13   0       16.82        0.45      8.10 o 
   2  13   0      298.96      288.32      9.20 o 
   3  13   0      300.38      276.51     11.63 o 
   4  13   0       84.66      109.71     16.55 o 
   5  13   0      742.39      717.15     26.76 o 
   6  13   0      472.53      469.97     20.90 o 
   7  13   0      442.47      431.66     30.98 o 
   8  13   0       39.50       26.76     21.83 o 
   9  13   0        0.29       20.42     23.24 o 
 -13  14   0       12.82       14.79     19.01 o 
 -12  14   0      184.69      160.55     20.42 o 
 -11  14   0      217.92      216.51     17.99 o 
 -10  14   0      150.07      128.18     14.42 o 
  -9  14   0     1628.65     1577.20     23.51 o 
  -8  14   0       61.02       61.83      7.10 o 
  -7  14   0      207.85      192.41      6.42 o 
  -6  14   0        3.33       -7.54     17.96 o 
  -5  14   0      377.49      372.90     23.24 o 
  -4  14   0       70.15       45.99     10.56 o 
  -3  14   0      290.35      281.94     24.38 o 
  -2  14   0     4331.72     4243.89     66.89 o 
  -1  14   0     2431.83     2366.75     45.77 o 
   0  14   0     3471.98     3280.07     61.97 o 
   1  14   0       27.45       33.71      7.75 o 
   2  14   0      195.51      218.17      8.70 o 
   3  14   0     6221.46     6153.14     80.14 o 
   4  14   0        1.02       -8.92      8.92 o 
   5  14   0     1359.39     1388.60     35.91 o 
   6  14   0      391.75      401.62     51.76 o 
   7  14   0       23.81       25.35     20.42 o 
   8  14   0        3.22        4.23     21.13 o 
   9  14   0        1.54       49.29     25.35 o 
 -13  15   0      452.27      465.46     28.87 o 
 -12  15   0       26.41       -6.34     16.20 o 
 -11  15   0      107.67       78.89     15.12 o 
 -10  15   0       21.35       19.06     18.66 o 
  -9  15   0      194.65      193.63     10.21 o 
  -8  15   0       40.88       44.35      7.75 o 
  -7  15   0        0.76      -11.03     15.49 o 
  -6  15   0      726.36      721.22     23.26 o 
  -5  15   0       11.50       30.22      8.68 o 
  -4  15   0       36.07       45.65      8.13 o 
  -3  15   0     2381.11     2314.64     56.40 o 
  -2  15   0       85.03       78.87      7.75 o 
  -1  15   0     1089.79     1126.69     26.76 o 
   0  15   0      234.96      232.38     14.08 o 
   1  15   0     6438.22     6218.34     83.45 o 
   2  15   0      374.24      426.43     12.19 o 
   3  15   0     1183.44     1250.57     27.82 o 
   4  15   0      368.62      371.67     15.13 o 
   5  15   0        0.81        4.12     11.92 o 
   6  15   0       42.52       41.55     18.31 o 
   7  15   0      178.43      203.51     26.05 o 
   8  15   0      107.86      142.95     26.05 o 
 -12  16   0        3.13       18.31     16.90 o 
 -11  16   0        0.07      -12.91     13.23 o 
 -10  16   0       46.06       47.76     11.07 o 
  -9  16   0        8.69       -5.63      7.47 o 
  -8  16   0      365.56      368.09     12.68 o 
  -7  16   0     1062.61     1029.36     39.08 o 
  -6  16   0      672.26      609.75     21.81 o 
  -5  16   0     1009.50      983.43     25.24 o 
  -4  16   0      752.02      722.67     19.75 o 
  -3  16   0     1235.58     1239.32     27.27 o 
  -2  16   0       23.64       58.45      8.45 o 
  -1  16   0      255.66      234.49     14.08 o 
   0  16   0     1363.51     1317.52     35.91 o 
   1  16   0       80.24       85.75      8.45 o 
   2  16   0       15.07       13.38      6.76 o 
   3  16   0      275.64      318.68     13.13 o 
   4  16   0       81.91       68.96     10.92 o 
   5  16   0        3.70      -10.90     12.33 o 
   6  16   0       10.48      -17.60     17.60 o 
   7  16   0      109.53      123.23     23.94 o 
   8  16   0        4.98      -13.38     22.53 o 
 -12  17   0       19.71        7.75     15.49 o 
 -11  17   0      491.78      455.20     20.72 o 
 -10  17   0      602.22      680.56     37.32 o 
  -9  17   0       17.87        6.47      7.71 o 
  -8  17   0       93.91      100.55     13.38 o 
  -7  17   0       14.45        3.20     12.40 o 
  -6  17   0       86.47      100.51     28.87 o 
  -5  17   0     1699.46     1704.06     37.00 o 
  -4  17   0     1275.68     1160.58     27.27 o 
  -3  17   0      209.84      212.66     11.97 o 
  -2  17   0       24.34       20.42      8.45 o 
  -1  17   0      767.79      706.29     23.94 o 
   0  17   0     1885.99     1716.09     44.36 o 
   1  17   0        0.57        1.41      7.04 o 
   2  17   0      290.49      278.21     33.45 o 
   3  17   0     1911.42     1902.28     62.67 o 
   4  17   0        1.11       -3.98     19.01 o 
   5  17   0       20.60       20.21     13.02 o 
   6  17   0       99.13       60.56     21.13 o 
   7  17   0        0.24       -7.04     21.13 o 
 -12  18   0      164.51      169.71     17.60 o 
 -11  18   0      114.40      127.37     24.65 o 
 -10  18   0       77.52       70.72     15.24 o 
  -9  18   0      838.29      903.09     86.26 o 
  -8  18   0      145.85      172.33     14.44 o 
  -7  18   0       25.32       28.19     12.47 o 
  -6  18   0     2256.34     2235.39     87.32 o 
  -5  18   0      492.25      475.13     18.50 o 
  -4  18   0       44.56       30.82     14.08 o 
  -3  18   0     2210.29     1967.48     45.07 o 
  -2  18   0      146.17      128.16     11.27 o 
  -1  18   0      925.05      931.63     28.87 o 
   0  18   0       34.51        7.04     11.27 o 
   1  18   0      787.01      810.51     19.72 o 
   2  18   0      535.70      569.18     13.15 o 
   3  18   0       10.29       -6.64      9.12 o 
   4  18   0       74.09       76.85     17.60 o 
   5  18   0        0.75      -11.07     16.20 o 
   6  18   0      355.99      375.33     28.17 o 
 -11  19   0        0.53       11.25     28.87 o 
 -10  19   0      150.34      163.73     17.83 o 
  -9  19   0      105.97       95.11     24.65 o 
  -8  19   0      149.07      165.82     22.53 o 
  -7  19   0      109.69      103.21     14.57 o 
  -6  19   0       60.53       68.51     17.60 o 
  -5  19   0       18.59       34.72     10.08 o 
  -4  19   0      304.76      298.49     17.60 o 
  -3  19   0      376.31      294.35     12.68 o 
  -2  19   0      827.25      750.66     24.65 o 
  -1  19   0        0.67       -5.63     11.27 o 
   0  19   0      958.00     1016.84     33.80 o 
   1  19   0     1179.76     1206.96     25.35 o 
   2  19   0      359.13      368.99     19.72 o 
   3  19   0      662.36      679.89     19.77 o 
   4  19   0       32.70       35.64     15.49 o 
   5  19   0       29.16       36.81     16.02 o 
 -10  20   0       12.99       34.31     33.45 o 
  -9  20   0      132.24      163.55     52.11 o 
  -8  20   0        8.52        5.03     10.19 o 
  -7  20   0      100.09       93.96     14.79 o 
  -6  20   0      119.99      123.97     28.87 o 
  -5  20   0        7.00      -18.30     28.17 o 
  -4  20   0     1173.46     1040.07     29.58 o 
  -3  20   0      315.81      278.86     16.20 o 
  -2  20   0      128.82      136.61     13.38 o 
  -1  20   0     1297.79     1297.10     38.03 o 
   0  20   0       26.50       23.94      7.75 o 
   1  20   0      160.87      136.61     14.08 o 
   2  20   0        2.20        9.86     14.08 o 
   3  20   0      319.88      326.80     33.45 o 
   4  20   0        2.51        0.98     11.59 o 
   5  20   0        0.14      -11.27     16.90 o 
 -10  21   0      330.10      351.00     23.59 o 
  -9  21   0      103.74      147.99     14.87 o 
  -8  21   0      114.77      108.15     12.29 o 
  -7  21   0       50.96       65.63     20.42 o 
  -6  21   0       21.31        8.11     27.11 o 
  -5  21   0      106.58      113.04     12.20 o 
  -4  21   0      242.30      211.25     14.79 o 
  -3  21   0      153.47      164.78     14.08 o 
  -2  21   0       30.16       26.05     11.97 o 
  -1  21   0      297.43      288.71     19.01 o 
   0  21   0        6.92       13.38      9.15 o 
   1  21   0      190.15      154.22     16.20 o 
   2  21   0       27.22       47.88     15.49 o 
   3  21   0       23.53        9.86     20.42 o 
  -9  22   0       61.55       32.79     13.44 o 
  -8  22   0      178.38      184.24     13.60 o 
  -7  22   0      535.15      559.07     31.69 o 
  -6  22   0      203.64      274.88     61.62 o 
  -5  22   0        0.30        0.00     11.97 o 
  -4  22   0       34.23       42.95     11.97 o 
  -3  22   0      171.15      185.90     14.79 o 
  -2  22   0      105.13       88.73     14.08 o 
  -1  22   0      166.76      188.02     18.31 o 
   0  22   0     1502.37     1656.23     30.98 o 
   1  22   0      179.53      145.77     16.90 o 
   2  22   0        4.40      -13.38     17.60 o 
  -8  23   0      429.22      462.94     23.94 o 
  -7  23   0        3.36       -9.55     13.98 o 
  -6  23   0       20.69       11.27     13.38 o 
  -5  23   0       29.39       21.13     12.68 o 
  -4  23   0     1246.48     1263.30     36.62 o 
  -3  23   0      256.23      304.91     18.31 o 
  -2  23   0        0.31        6.34     10.56 o 
  -1  23   0      960.20      950.64     26.05 o 
   0  23   0       77.22       74.64     11.97 o 
   1  23   0       38.12       64.78     16.20 o 
  -6  24   0      239.72      321.11     19.72 o 
  -5  24   0     2202.05     2320.27     57.04 o 
  -4  24   0        1.04        1.41     12.68 o 
  -3  24   0      102.51       95.77     14.79 o 
  -2  24   0      476.83      472.50     24.65 o 
  -1  24   0      234.91      242.94     12.68 o 
   1 -24   1        0.13       15.49      9.15 o 
   2 -24   1       12.10        9.86     11.27 o 
   3 -24   1       71.81       66.19     13.38 o 
   4 -24   1      349.53      400.68     19.72 o 
   5 -24   1       89.19      126.75     14.79 o 
   6 -24   1     1102.87     1187.25     35.91 o 
  -1 -23   1       11.27        7.04     14.79 o 
   0 -23   1       25.49       48.59     10.56 o 
   1 -23   1        2.39       -1.41     14.08 o 
   2 -23   1      374.09      369.69     21.13 o 
   3 -23   1       55.18       54.22     12.68 o 
   4 -23   1       38.58       47.18     11.97 o 
   5 -23   1     1200.24     1093.59     32.39 o 
   6 -23   1      129.84      153.51     15.49 o 
   7 -23   1       88.23      111.97     15.39 o 
   8 -23   1        0.25       -4.02     31.69 o 
  -2 -22   1       14.88        4.23     15.49 o 
  -1 -22   1        0.94        7.04     13.38 o 
   0 -22   1      516.81      552.08     17.60 o 
   1 -22   1     1035.15     1070.35     35.21 o 
   2 -22   1       57.46       69.01     13.38 o 
   3 -22   1      448.83      413.35     19.72 o 
   4 -22   1      376.75      342.94     18.31 o 
   5 -22   1      224.99      223.93     15.49 o 
   6 -22   1      130.78      164.22     34.86 o 
   7 -22   1       14.51       -1.20     42.95 o 
   8 -22   1      369.02      388.92     33.10 o 
   9 -22   1        3.46       -2.91     13.38 o 
  -4 -21   1       69.55       49.29     22.53 o 
  -3 -21   1      290.45      329.56     26.76 o 
  -2 -21   1        4.91       -2.82     14.79 o 
  -1 -21   1     1101.05     1128.80     30.98 o 
   0 -21   1     1041.51     1034.44     21.83 o 
   1 -21   1       39.33       37.32     13.38 o 
   2 -21   1      177.21      180.27     14.08 o 
   3 -21   1      670.62      661.93     23.24 o 
   4 -21   1      585.68      610.52     21.83 o 
   5 -21   1      195.58      126.17     12.17 o 
   6 -21   1      151.81      158.45     14.09 o 
   7 -21   1      341.27      336.33     19.14 o 
   8 -21   1       41.48       50.73     15.18 o 
   9 -21   1       68.37       83.27     28.52 o 
  10 -21   1       23.76       18.51     18.31 o 
  -5 -20   1      193.43      215.48     21.13 o 
  -4 -20   1       31.38       38.59     11.72 o 
  -3 -20   1        2.99      -12.68     17.60 o 
  -2 -20   1      162.28      163.37     16.20 o 
  -1 -20   1        5.67        2.82     11.27 o 
   0 -20   1        3.63        0.70     12.68 o 
   1 -20   1      440.05      409.13     21.13 o 
   2 -20   1      717.13      678.13     23.94 o 
   3 -20   1       14.13        2.82      7.04 o 
   4 -20   1      184.14      187.31     11.97 o 
   5 -20   1        6.68        4.15      9.48 o 
   6 -20   1       57.69       59.12     12.68 o 
   7 -20   1        7.81        7.37     29.22 o 
   8 -20   1        0.28       -6.98     10.18 o 
   9 -20   1      103.60      100.15     58.09 o 
  10 -20   1      235.87      246.71     18.53 o 
  -5 -19   1        9.43       13.89     20.07 o 
  -4 -19   1      138.70      146.68     13.67 o 
  -3 -19   1       20.82        6.92      8.60 o 
  -2 -19   1      684.33      768.26     26.05 o 
  -1 -19   1      244.82      257.73     11.97 o 
   0 -19   1        0.83       -4.93     11.97 o 
   1 -19   1     1703.61     1576.66     40.84 o 
   2 -19   1       15.22       14.08      9.15 o 
   3 -19   1       51.30       50.00      9.15 o 
   4 -19   1      562.15      514.17     36.27 o 
   5 -19   1      732.33      709.31     39.43 o 
   6 -19   1      507.32      490.70     20.42 o 
   7 -19   1       22.15       12.92     16.20 o 
   8 -19   1       70.75       57.01     10.89 o 
   9 -19   1        5.58      -11.44     12.02 o 
  10 -19   1      228.66      231.84     18.47 o 
  11 -19   1       86.46       55.09     26.87 o 
  -6 -18   1        0.08      -19.01     19.01 o 
  -5 -18   1      283.97      309.02     18.10 o 
  -4 -18   1        0.59       -6.77     11.16 o 
  -3 -18   1      625.73      636.46     18.17 o 
  -2 -18   1       12.67       11.27     12.68 o 
  -1 -18   1     2382.36     2331.54     37.32 o 
   0 -18   1     2592.51     2405.48     57.74 o 
   1 -18   1       33.66       26.76     10.56 o 
   2 -18   1      320.31      264.77     14.79 o 
   3 -18   1      105.32      105.63      9.15 o 
   4 -18   1     1282.07     1174.05     44.01 o 
   5 -18   1      112.23       93.16     10.83 o 
   6 -18   1      676.52      694.76     22.87 o 
   7 -18   1      951.08      973.87     40.49 o 
   8 -18   1      462.78      457.36     17.43 o 
   9 -18   1      130.76       97.06     13.96 o 
  10 -18   1      157.72      185.01     17.16 o 
  11 -18   1        0.92       -8.45     10.46 o 
  12 -18   1      276.12      276.04     19.01 o 
  -7 -17   1      163.22      129.57     25.35 o 
  -6 -17   1       19.60       35.91     19.72 o 
  -5 -17   1       56.68       37.99     13.13 o 
  -4 -17   1       73.98       61.03     23.59 o 
  -3 -17   1       47.06       33.36      9.42 o 
  -2 -17   1     4757.29     4854.66     92.60 o 
  -1 -17   1      456.90      430.25     12.68 o 
   0 -17   1       50.19       61.97     11.97 o 
   1 -17   1     2035.64     2110.43     48.59 o 
   2 -17   1      361.38      351.39     14.79 o 
   3 -17   1      878.31      723.19     58.45 o 
   4 -17   1      110.67      119.20     25.00 o 
   5 -17   1      876.95      921.31     24.21 o 
   6 -17   1     1585.20     1544.71     80.98 o 
   7 -17   1       27.77       20.90     28.17 o 
   8 -17   1       60.17       57.26     13.73 o 
   9 -17   1      395.27      414.59     19.05 o 
  10 -17   1      124.44      127.91     10.65 o 
  11 -17   1     1320.84     1233.52     30.92 o 
  12 -17   1        1.62      -15.49     15.49 o 
  -8 -16   1       18.71      -10.56     21.83 o 
  -7 -16   1       76.87       50.70     21.83 o 
  -6 -16   1      129.32      147.17     22.53 o 
  -5 -16   1      164.72      154.88     34.15 o 
  -4 -16   1       67.15       71.14     11.20 o 
  -3 -16   1      256.85      248.03     11.95 o 
  -2 -16   1      211.43      201.07      8.62 o 
  -1 -16   1       30.75       45.07     12.68 o 
   0 -16   1       88.62       64.78     11.27 o 
   1 -16   1      282.90      242.94     13.38 o 
   2 -16   1     2385.27     2272.39     48.59 o 
   3 -16   1     1077.36      889.38     61.26 o 
   4 -16   1       93.55       97.25      8.16 o 
   5 -16   1      105.40      117.84     32.04 o 
   6 -16   1     1181.90     1153.83     29.90 o 
   7 -16   1        0.53        2.68     12.68 o 
   8 -16   1       25.76       19.15      8.20 o 
   9 -16   1      633.75      639.72     28.87 o 
  10 -16   1      199.73      227.36     12.63 o 
  11 -16   1       64.98       59.35     14.42 o 
  12 -16   1      305.00      273.93     21.83 o 
  -8 -15   1      174.69      177.45     27.46 o 
  -7 -15   1       10.92       17.60     19.72 o 
  -6 -15   1        6.19      -11.41     14.59 o 
  -5 -15   1       55.69       63.44     22.53 o 
  -4 -15   1      195.23      185.09     17.96 o 
  -3 -15   1     1431.28     1460.78     26.47 o 
  -2 -15   1       26.60       32.83      6.60 o 
  -1 -15   1     1825.89     1789.97     72.18 o 
   0 -15   1     3596.01     3532.17     76.05 o 
   1 -15   1      149.74      135.20      9.15 o 
   2 -15   1        1.00       14.08     21.13 o 
   3 -15   1      879.38      779.06     38.03 o 
   4 -15   1     3567.01     3296.74     96.12 o 
   5 -15   1      154.58      163.78     10.69 o 
   6 -15   1      116.36      106.38     17.96 o 
   7 -15   1     1329.56     1330.97     63.38 o 
   8 -15   1      172.98      183.80     11.27 o 
   9 -15   1       26.14       12.88      7.71 o 
  10 -15   1        9.85        3.29     11.97 o 
  11 -15   1      397.22      392.87     23.94 o 
  12 -15   1        3.40        6.34     16.90 o 
  13 -15   1       20.09        0.00     18.31 o 
  -9 -14   1       98.13       92.95     26.05 o 
  -8 -14   1      176.15      163.37     26.76 o 
  -7 -14   1       10.16       39.43     20.42 o 
  -6 -14   1       51.13       58.92     41.19 o 
  -5 -14   1     2002.36     2070.26     49.29 o 
  -4 -14   1     1448.71     1443.12     39.43 o 
  -3 -14   1     1150.87     1152.12     25.00 o 
  -2 -14   1     1646.53     1606.26     23.65 o 
  -1 -14   1      972.16      979.77     14.67 o 
   0 -14   1      249.11      216.18     11.97 o 
   1 -14   1        5.31        9.15      6.34 o 
   2 -14   1      456.53      455.29     29.47 o 
   3 -14   1     6554.48     6510.47    151.35 o 
   4 -14   1       80.08       63.76      6.82 o 
   5 -14   1       23.46       17.33      9.51 o 
   6 -14   1       65.37       67.11     11.13 o 
   7 -14   1      347.92      355.39      8.11 o 
   8 -14   1      128.66      127.86      8.80 o 
   9 -14   1       71.63       85.21      8.29 o 
  10 -14   1      397.36      396.23     17.41 o 
  11 -14   1     2944.92     2898.38     55.40 o 
  12 -14   1      177.62      188.72     21.13 o 
  13 -14   1      315.19      383.07     26.76 o 
  -9 -13   1        0.52       -7.75     23.24 o 
  -8 -13   1       13.41        7.04     21.83 o 
  -7 -13   1      180.60      186.61     23.94 o 
  -6 -13   1     3405.22     3301.61     74.64 o 
  -5 -13   1     1392.38     1389.77     31.69 o 
  -4 -13   1     1846.51     1855.30     60.91 o 
  -3 -13   1      660.55      668.36     17.04 o 
  -2 -13   1        0.79        2.57      5.71 o 
  -1 -13   1      327.93      306.93     11.97 o 
   0 -13   1      211.27      144.36      9.86 o 
   1 -13   1     1144.55     1033.03     22.53 o 
   2 -13   1     7423.03     7066.10    380.26 o 
   3 -13   1        2.46       -5.70     19.36 o 
   4 -13   1      180.24      179.55     16.20 o 
   5 -13   1       37.19       25.77     30.98 o 
   6 -13   1      853.85      872.46     57.39 o 
   7 -13   1        0.01       -4.41      4.71 o 
   8 -13   1       42.98       49.14     16.55 o 
   9 -13   1     3895.11     3824.83     44.81 o 
  10 -13   1        8.69       10.97     16.20 o 
  11 -13   1     1760.76     1827.76     77.11 o 
  12 -13   1      278.41      237.31     23.24 o 
  13 -13   1      229.77      264.77     26.05 o 
 -10 -12   1       25.32       38.03     26.05 o 
  -9 -12   1        1.09      -19.01     21.83 o 
  -8 -12   1      597.54      535.18     33.80 o 
  -7 -12   1      760.04      753.47     38.03 o 
  -6 -12   1       98.99       71.89     13.42 o 
  -5 -12   1      521.20      521.29     17.74 o 
  -4 -12   1      879.81      790.12     19.94 o 
  -3 -12   1      994.70      981.23     17.63 o 
  -2 -12   1      225.11      280.76     25.35 o 
  -1 -12   1     1267.50     1346.90     17.45 o 
   0 -12   1       30.17       36.62      7.04 o 
   1 -12   1       56.02       78.16     20.42 o 
   2 -12   1        9.73       -1.22     12.34 o 
   3 -12   1     4181.46     3925.38     96.59 o 
   4 -12   1       91.66       82.82      6.78 o 
   5 -12   1        6.66        8.26      5.41 o 
   6 -12   1       96.61       88.54      6.61 o 
   7 -12   1      601.22      594.21     11.50 o 
   8 -12   1     2442.07     2384.66     29.91 o 
   9 -12   1      666.98      556.29     32.74 o 
  10 -12   1       25.66       18.39     14.44 o 
  11 -12   1       54.91       46.48     16.90 o 
  12 -12   1       22.36      -13.38     16.20 o 
  13 -12   1       91.67       80.98     21.83 o 
 -10 -11   1       14.38        8.45     25.35 o 
  -9 -11   1      760.60      818.26     42.95 o 
  -8 -11   1      247.82      216.18     26.05 o 
  -7 -11   1       88.66       45.77     19.72 o 
  -6 -11   1      168.83      178.82     14.68 o 
  -5 -11   1     1671.96     1631.84     30.44 o 
  -4 -11   1       47.94       53.26      8.46 o 
  -3 -11   1      132.11      122.53      7.92 o 
  -2 -11   1       59.75       62.67      4.98 o 
  -1 -11   1      185.28      173.95      5.99 o 
   0 -11   1     2835.68     2770.69     36.81 o 
   1 -11   1      352.54      370.40     31.69 o 
   2 -11   1     1513.37     1437.27     48.24 o 
   3 -11   1     6141.34     5979.31    346.81 o 
   4 -11   1      678.24      662.03     16.88 o 
   5 -11   1      277.59      286.49     14.79 o 
   6 -11   1     1651.36     1592.76     21.34 o 
   7 -11   1      800.24      787.06     13.20 o 
   8 -11   1      362.33      392.54     11.32 o 
   9 -11   1        3.09       15.07     16.90 o 
  10 -11   1       16.16        9.62     29.22 o 
  11 -11   1      592.80      509.83     23.24 o 
  12 -11   1       54.49       47.18     15.49 o 
  13 -11   1       80.60       76.76     18.31 o 
  14 -11   1      161.71      152.81     28.87 o 
 -11 -10   1       45.62       63.38     29.58 o 
 -10 -10   1      270.80      319.70     34.50 o 
  -9 -10   1        0.94      -21.13     21.13 o 
  -8 -10   1      781.26      718.26     37.32 o 
  -7 -10   1      250.52      273.22     24.65 o 
  -6 -10   1        7.50        6.69     10.92 o 
  -5 -10   1     1504.64     1491.89     26.64 o 
  -4 -10   1      722.68      664.42     14.89 o 
  -3 -10   1    10683.48    10761.39     98.78 o 
  -2 -10   1       38.06       54.93     10.56 o 
  -1 -10   1     5394.54     5345.71     54.53 o 
   0 -10   1     5160.91     5496.23     54.67 o 
   1 -10   1      695.84      634.01     27.60 o 
   2 -10   1     6734.29     6297.32    139.65 o 
   3 -10   1     1912.82     2121.69     80.98 o 
   4 -10   1       92.61      111.24      5.28 o 
   5 -10   1     1109.25     1143.15     17.71 o 
   6 -10   1     5540.97     5401.48     48.89 o 
   7 -10   1      107.22       91.54     11.27 o 
   8 -10   1      982.69      912.73     15.90 o 
   9 -10   1      659.34      649.98     40.14 o 
  10 -10   1      101.82       60.25     12.53 o 
  11 -10   1       27.67        4.93     13.38 o 
  12 -10   1       42.89       47.88     16.90 o 
  13 -10   1       65.87       25.35     17.60 o 
  14 -10   1       67.43       79.57     21.13 o 
 -11  -9   1       54.44       17.60     27.46 o 
 -10  -9   1       37.78       47.88     25.35 o 
  -9  -9   1      444.89      385.89     33.10 o 
  -8  -9   1      750.74      765.44     39.43 o 
  -7  -9   1     2771.32     2598.42     70.42 o 
  -6  -9   1       17.10       12.20      9.92 o 
  -5  -9   1      131.54      120.47     12.32 o 
  -4  -9   1     3680.32     3635.79     42.60 o 
  -3  -9   1     4340.24     4182.80     44.51 o 
  -2  -9   1     5520.68     5704.56     53.67 o 
  -1  -9   1       89.05      145.06      5.21 o 
   0  -9   1    11585.77    11921.61    115.67 o 
   1  -9   1     1684.29     1565.65     45.31 o 
   2  -9   1       65.52       20.47     14.44 o 
   3  -9   1      271.74      277.45     26.05 o 
   4  -9   1      122.87      147.68      5.21 o 
   5  -9   1     4686.02     4350.31     52.36 o 
   6  -9   1     1345.00     1299.18     14.72 o 
   7  -9   1     5889.35     5914.98     52.53 o 
   8  -9   1     1277.49     1305.56     69.01 o 
   9  -9   1       22.58        1.57      8.70 o 
  10  -9   1       34.06       15.83     25.35 o 
  11  -9   1      207.00      152.81     20.42 o 
  12  -9   1     1329.34     1324.56     38.73 o 
  13  -9   1        5.04       -9.15     17.60 o 
  14  -9   1       12.34        7.75     19.72 o 
 -11  -8   1        2.82       31.69     27.46 o 
 -10  -8   1      657.07      668.97     41.55 o 
  -9  -8   1     1770.60     1778.76     61.26 o 
  -8  -8   1     1994.06     2035.08     63.38 o 
  -7  -8   1       24.66       10.55     11.92 o 
  -6  -8   1     2090.28     1980.01     40.14 o 
  -5  -8   1     1153.49     1118.61     25.70 o 
  -4  -8   1     2193.75     2129.63     26.68 o 
  -3  -8   1      846.34      855.88     21.13 o 
  -2  -8   1     1242.43     1158.22     14.18 o 
  -1  -8   1    10840.78    10928.09     99.16 o 
   0  -8   1      154.69      161.22      4.40 o 
   1  -8   1     1248.35     1344.75     39.58 o 
   2  -8   1    11915.84    12080.65    584.12 o 
   3  -8   1      833.06      838.15     11.32 o 
   4  -8   1     9200.59     9534.72    107.34 o 
   5  -8   1       11.62       14.55      3.38 o 
   6  -8   1     1937.25     1962.99     33.80 o 
   7  -8   1      980.67      915.31     19.01 o 
   8  -8   1      130.07      122.44      8.45 o 
   9  -8   1        2.67       13.38     10.13 o 
  10  -8   1      227.14      220.20     17.20 o 
  11  -8   1      155.97      138.72     19.72 o 
  12  -8   1       73.32       62.67     20.42 o 
  13  -8   1      477.80      448.56     26.76 o 
  14  -8   1      107.17       52.81     21.13 o 
 -12  -7   1       65.67       95.06     31.69 o 
 -11  -7   1      291.86      295.05     33.80 o 
 -10  -7   1      189.67      153.51     28.87 o 
  -9  -7   1       12.17        2.82     21.83 o 
  -8  -7   1       17.76       27.06     15.21 o 
  -7  -7   1      863.63      868.65     26.38 o 
  -6  -7   1       26.75        7.19      7.68 o 
  -5  -7   1     1303.32     1322.78     21.32 o 
  -4  -7   1      314.19      318.97     11.62 o 
  -3  -7   1     3212.97     3097.53     32.74 o 
  -2  -7   1     6733.65     7220.38     70.66 o 
  -1  -7   1     2723.12     2826.15     27.97 o 
   0  -7   1     7311.50     7693.00     86.30 o 
   1  -7   1     6260.79     6366.14    136.42 o 
   2  -7   1    11195.70    11738.68    339.41 o 
   3  -7   1     1846.74     1775.59     26.05 o 
   4  -7   1       69.84       83.11      9.51 o 
   5  -7   1      862.88      827.51     13.03 o 
   6  -7   1      371.12      358.70      8.45 o 
   7  -7   1     1300.02     1280.20     31.69 o 
   8  -7   1      833.76      791.64     16.90 o 
   9  -7   1      269.55      325.38     24.65 o 
  10  -7   1      568.61      630.95     29.58 o 
  11  -7   1      219.86      198.58     21.13 o 
  12  -7   1      309.72      321.11     26.76 o 
  13  -7   1       83.99       80.28     23.94 o 
  14  -7   1       22.60       -0.70     20.42 o 
 -12  -6   1       77.09       51.41     29.58 o 
 -11  -6   1       51.53       22.53     27.46 o 
 -10  -6   1      308.67      289.68     24.47 o 
  -9  -6   1      636.11      656.10     29.68 o 
  -8  -6   1     2467.67     2362.95     53.87 o 
  -7  -6   1      243.03      238.95     12.77 o 
  -6  -6   1      533.78      501.09     22.89 o 
  -5  -6   1     1070.87     1078.29     18.45 o 
  -4  -6   1       39.44       33.44      5.43 o 
  -3  -6   1     1388.29     1371.57     16.54 o 
  -2  -6   1     2915.91     2794.70     29.60 o 
  -1  -6   1        7.42       18.97      6.34 o 
   0  -6   1     2486.91     2656.06     31.59 o 
   1  -6   1    20107.76    20254.02    407.02 o 
   2  -6   1    14076.10    15111.00    245.76 o 
   3  -6   1     3477.08     3870.09     38.58 o 
   4  -6   1      939.33      891.49     11.46 o 
   5  -6   1       30.35        2.82      5.28 o 
   6  -6   1       14.27       -3.17      3.49 o 
   7  -6   1      429.93      451.20     10.64 o 
   8  -6   1       22.46       16.58     12.32 o 
   9  -6   1       17.59       13.76     10.70 o 
  10  -6   1      131.79      117.60     19.72 o 
  11  -6   1      318.82      261.95     26.05 o 
  12  -6   1        9.78       -2.11     21.83 o 
  13  -6   1      425.66      406.31     35.91 o 
  14  -6   1      202.60      256.32     30.98 o 
 -12  -5   1       47.73       79.57     30.28 o 
 -11  -5   1       34.54       40.44     35.56 o 
 -10  -5   1      786.69      841.12     44.72 o 
  -9  -5   1     1147.67     1217.14     85.56 o 
  -8  -5   1       25.11       27.46     12.95 o 
  -7  -5   1     2457.02     2408.61     34.66 o 
  -6  -5   1      797.39      881.76     17.38 o 
  -5  -5   1     1334.74     1338.04     20.90 o 
  -4  -5   1     4120.07     3784.66     42.97 o 
  -3  -5   1       82.52       31.02      4.80 o 
  -2  -5   1     2602.86     2849.46     29.91 o 
  -1  -5   1     3997.32     4269.31     42.13 o 
   0  -5   1     4332.14     4673.05     65.49 o 
   1  -5   1      358.93      389.42     16.41 o 
   2  -5   1     7305.14     7595.28    103.51 o 
   3  -5   1     7760.34     8056.76     83.12 o 
   4  -5   1     9037.42     9170.56     79.18 o 
   5  -5   1    10765.68    11680.80    101.18 o 
   6  -5   1      799.49      860.86     13.16 o 
   7  -5   1      741.00      684.36     20.77 o 
   8  -5   1       11.21       12.46      6.70 o 
   9  -5   1       27.82       43.06     11.69 o 
  10  -5   1      172.58      185.17     18.22 o 
  11  -5   1      521.76      528.84     33.10 o 
  12  -5   1        0.92       -4.23     21.83 o 
  13  -5   1      217.77      145.06     30.28 o 
  14  -5   1      612.49      540.11     40.84 o 
 -13  -4   1      257.32      285.90     52.81 o 
 -12  -4   1      729.89      696.69     57.39 o 
 -11  -4   1      622.00      647.12     32.98 o 
 -10  -4   1     1148.35     1158.19     39.90 o 
  -9  -4   1      324.35      332.61     20.16 o 
  -8  -4   1      341.16      292.46     21.83 o 
  -7  -4   1     1334.19     1231.42     22.28 o 
  -6  -4   1      915.06      921.43     15.61 o 
  -5  -4   1     7234.13     6867.14     69.85 o 
  -4  -4   1       54.67       69.90      5.58 o 
  -3  -4   1        1.69       -2.16      3.89 o 
  -2  -4   1    12207.88    12701.84    124.29 o 
  -1  -4   1      120.41      111.21      3.38 o 
   0  -4   1     3160.03     3278.57     32.77 o 
   1  -4   1     1435.47     1475.96     51.41 o 
   2  -4   1     3582.83     3882.37     38.59 o 
   3  -4   1    15193.39    15346.37    138.03 o 
   4  -4   1    14329.48    15063.63    134.32 o 
   5  -4   1      438.46      433.49      6.97 o 
   6  -4   1     1935.24     2029.48     22.89 o 
   7  -4   1     2213.03     2323.92     25.16 o 
   8  -4   1      254.06      223.66      9.96 o 
   9  -4   1      889.50      859.17     25.89 o 
  10  -4   1     1662.31     1686.05     44.24 o 
  11  -4   1      899.98      835.86     42.25 o 
  12  -4   1       54.18       66.90     23.94 o 
  13  -4   1       79.50       59.15     26.76 o 
  14  -4   1      526.72      612.64     45.07 o 
 -13  -3   1       26.75       26.93     27.83 o 
 -12  -3   1      167.56      173.17     26.76 o 
 -11  -3   1      312.96      339.17     26.56 o 
 -10  -3   1       18.98      -13.94     13.94 o 
  -9  -3   1       73.64       61.65     13.94 o 
  -8  -3   1        0.27        2.43     11.20 o 
  -7  -3   1     2822.78     2784.26     44.36 o 
  -6  -3   1      769.04      732.72     25.70 o 
  -5  -3   1     1473.71     1557.53     19.67 o 
  -4  -3   1    15262.96    16144.03    145.27 o 
  -3  -3   1       79.82       83.02     11.62 o 
  -2  -3   1     6210.18     6531.92    127.46 o 
  -1  -3   1     3969.42     3909.24     36.26 o 
   0  -3   1    11626.73    12242.65    112.91 o 
   1  -3   1    11431.72    12883.42    147.12 o 
   2  -3   1     7719.15     8377.61     83.80 o 
   3  -3   1        9.69       13.54      3.87 o 
   4  -3   1       60.75       29.93      2.99 o 
   5  -3   1       78.75       79.63      3.98 o 
   6  -3   1     2247.08     2087.85     22.65 o 
   7  -3   1       45.64       34.46      8.80 o 
   8  -3   1      376.10      350.81     18.31 o 
   9  -3   1      185.33      196.07     19.01 o 
  10  -3   1      455.84      441.90     35.56 o 
  11  -3   1     1974.22     2046.53     67.95 o 
  12  -3   1      101.97       87.32     25.35 o 
  13  -3   1       91.70      131.68     29.58 o 
  14  -3   1       56.67       43.66     29.58 o 
 -13  -2   1        0.67      -20.41     25.61 o 
 -12  -2   1        2.82      -30.98     30.98 o 
 -11  -2   1        3.21      -26.14     26.41 o 
 -10  -2   1       36.32        8.46     20.07 o 
  -9  -2   1      400.86      357.92     23.94 o 
  -8  -2   1     3188.03     3167.90     49.64 o 
  -7  -2   1      747.55      623.12     53.87 o 
  -6  -2   1      295.31      336.21      8.45 o 
  -5  -2   1      190.36      116.56      9.86 o 
  -4  -2   1      217.70      285.68     12.68 o 
  -3  -2   1     1684.14     1911.58     20.25 o 
  -2  -2   1     8024.49     8461.20     90.84 o 
  -1  -2   1    38150.34    38567.71    927.76 o 
   0  -2   1    31815.31    33680.93    393.64 o 
   1  -2   1       64.64       86.17      3.17 o 
   2  -2   1     6078.57     6462.80     52.90 o 
   3  -2   1     1445.47     1491.78     13.42 o 
   4  -2   1     3822.79     3654.54     29.83 o 
   5  -2   1     8661.39     9554.52     83.65 o 
   6  -2   1      494.98      577.50     11.32 o 
   7  -2   1      180.52      156.01      7.75 o 
   8  -2   1     1160.63     1170.97     22.89 o 
   9  -2   1       24.47       37.83     10.29 o 
  10  -2   1      145.86      151.22     23.94 o 
  11  -2   1       68.91       72.75     18.22 o 
  12  -2   1       10.88        7.19     18.22 o 
  13  -2   1       15.25       -4.23     26.05 o 
  14  -2   1      639.78      654.89     47.88 o 
 -13  -1   1       22.32       26.86     27.05 o 
 -12  -1   1      205.51      167.63     36.27 o 
 -11  -1   1       16.34      -14.23     15.13 o 
 -10  -1   1      503.36      502.84     28.52 o 
  -9  -1   1      340.36      357.91     28.87 o 
  -8  -1   1     1584.61     1583.87     28.40 o 
  -7  -1   1       81.12       63.50      8.45 o 
  -6  -1   1      645.73      671.85     11.83 o 
  -5  -1   1     7216.15     7465.59     67.00 o 
  -4  -1   1      253.96      322.64      7.61 o 
  -3  -1   1    16662.72    17791.58    150.56 o 
  -2  -1   1    17853.85    18312.09    161.82 o 
   2  -1   1    51463.03    54600.20    388.39 o 
   3  -1   1      634.21      751.27     10.56 o 
   4  -1   1    14880.02    16376.63    140.55 o 
   5  -1   1      102.38      148.60      5.21 o 
   6  -1   1       29.26       19.78      5.28 o 
   7  -1   1     1990.74     2131.71     26.17 o 
   8  -1   1      240.34      246.47     14.79 o 
   9  -1   1      783.54      771.18     25.64 o 
  10  -1   1     2258.61     2257.50    127.46 o 
  11  -1   1       13.26       21.62     16.67 o 
  12  -1   1        2.25      -19.36     25.00 o 
  13  -1   1       17.84       22.53     28.17 o 
 -13   0   1      554.64      613.33     35.13 o 
 -12   0   1        4.46      -13.27     18.22 o 
 -11   0   1      157.05      152.66     20.79 o 
 -10   0   1        0.93       11.63     13.69 o 
  -9   0   1     2479.91     2318.73     61.97 o 
  -8   0   1      178.46      174.48     11.19 o 
  -7   0   1     3313.41     3419.66     40.14 o 
  -6   0   1    11890.99    12092.73    112.91 o 
  -5   0   1     2589.36     2692.22     27.30 o 
  -4   0   1     5497.71     6025.14     63.38 o 
  -3   0   1      381.28      313.96     13.03 o 
  -2   0   1    10980.46    11574.51    108.60 o 
   2   0   1     5644.98     5913.50     48.39 o 
   3   0   1     5221.91     5419.79     45.32 o 
   4   0   1     2476.04     2465.44     23.30 o 
   5   0   1      461.57      516.19     18.31 o 
   6   0   1      546.65      467.14     14.08 o 
   7   0   1      143.24      139.94      7.27 o 
   8   0   1       44.08       54.34     13.03 o 
   9   0   1     1053.07      965.96     25.55 o 
  10   0   1       87.82       78.39     15.44 o 
  11   0   1       83.70       38.81     50.35 o 
  12   0   1      377.16      422.93     29.03 o 
  13   0   1      591.47      566.33     34.52 o 
 -14   1   1      352.06      359.13     39.43 o 
 -13   1   1        4.62        3.55     34.86 o 
 -12   1   1      332.75      308.97     50.00 o 
 -11   1   1       81.15       81.93     18.36 o 
 -10   1   1      265.37      239.06     18.17 o 
  -9   1   1      703.59      659.62     21.46 o 
  -8   1   1      913.98      928.57     19.29 o 
  -7   1   1     1207.00     1224.62     21.48 o 
  -6   1   1      358.35      386.98      9.11 o 
  -5   1   1      365.98      616.93     19.72 o 
  -4   1   1       35.05       72.45      3.71 o 
  -3   1   1    13541.98    14046.63    114.70 o 
  -2   1   1       23.47       47.40      2.70 o 
  -1   1   1    15567.81    14927.48    163.81 o 
   1   1   1        4.15        2.68      2.46 o 
   2   1   1     1628.14     1584.75     17.67 o 
   3   1   1     3667.74     3907.82     37.60 o 
   4   1   1     2759.54     2390.99     24.19 o 
   5   1   1     1538.35     1377.27     16.58 o 
   6   1   1       28.22       24.14      4.69 o 
   7   1   1     3024.11     2736.99     30.62 o 
   8   1   1      184.98      190.44     11.59 o 
   9   1   1      571.55      555.50     29.93 o 
  10   1   1        1.82       -4.93     13.44 o 
  11   1   1      533.79      594.56     26.87 o 
  12   1   1      254.34      259.40     26.16 o 
  13   1   1       10.84        9.96     28.52 o 
 -14   2   1       22.27       14.79     30.98 o 
 -13   2   1      373.29      419.69     37.32 o 
 -12   2   1       16.94       -2.25     18.08 o 
 -11   2   1       20.93       15.57     31.34 o 
 -10   2   1       19.61       24.29     13.44 o 
  -9   2   1      287.35      339.17     15.56 o 
  -8   2   1      607.46      643.29     16.55 o 
  -7   2   1       63.55      110.95      6.21 o 
  -6   2   1     4061.04     4285.07     43.81 o 
  -5   2   1    19876.19    21192.20    173.23 o 
  -4   2   1     7803.63     8539.51     68.21 o 
  -3   2   1    10903.75    11594.44    110.91 o 
  -2   2   1     1222.40     1058.76      9.42 o 
  -1   2   1    18818.48    20105.81    756.29 o 
   0   2   1     6246.50     6266.74     61.72 o 
   1   2   1     6139.13     6871.00     67.95 o 
   2   2   1     6675.38     7015.17     63.86 o 
   3   2   1     9527.68     9679.57     87.83 o 
   4   2   1      340.34      544.43     25.35 o 
   5   2   1      128.44      154.32      6.09 o 
   6   2   1     3174.35     3143.44     41.55 o 
   7   2   1       62.43       54.24      6.92 o 
   8   2   1       44.12        6.97     10.32 o 
   9   2   1       29.09       27.83     13.42 o 
  10   2   1     1615.52     1686.91     41.57 o 
  11   2   1        9.36       20.86     16.68 o 
  12   2   1      399.04      521.68     43.66 o 
  13   2   1      774.01      811.38     75.70 o 
 -14   3   1        9.52        5.63     27.46 o 
 -13   3   1        4.35        9.86     24.65 o 
 -12   3   1       82.81       75.35     24.65 o 
 -11   3   1      133.91      143.14     40.84 o 
 -10   3   1       81.45       65.54     26.41 o 
  -9   3   1       40.73       19.89      9.77 o 
  -8   3   1      641.14      677.73     37.32 o 
  -7   3   1     1568.73     1820.42     30.98 o 
  -6   3   1    16025.74    16841.64    144.30 o 
  -5   3   1       54.96       81.13      4.48 o 
  -4   3   1     3934.20     4470.25     36.99 o 
  -3   3   1    15754.71    16898.84    141.89 o 
  -2   3   1        1.99       12.52      2.52 o 
  -1   3   1      422.84      448.70      7.75 o 
   0   3   1    12472.21    13248.74    113.74 o 
   1   3   1    39567.40    41155.35    327.85 o 
   2   3   1       54.61       68.15      3.21 o 
   3   3   1      604.20      520.27      8.92 o 
   4   3   1     1681.19     1910.77     21.76 o 
   5   3   1       13.16        6.90      4.69 o 
   6   3   1       29.55       23.60      5.33 o 
   7   3   1      401.37      404.41     12.49 o 
   8   3   1      351.92      342.55     18.17 o 
   9   3   1      321.55      307.51     19.17 o 
  10   3   1        0.06       -2.57     15.84 o 
  11   3   1       72.63       58.53     19.80 o 
  12   3   1       14.18       57.96     22.33 o 
  13   3   1      236.39      183.62     33.11 o 
 -14   4   1       23.51      -26.05     26.05 o 
 -13   4   1       22.42       -7.04     25.35 o 
 -12   4   1      132.38      136.61     27.46 o 
 -11   4   1       90.95       49.54     17.05 o 
 -10   4   1     2078.86     2191.88    184.85 o 
  -9   4   1     1134.52     1197.99     25.71 o 
  -8   4   1      223.24      204.36     14.44 o 
  -7   4   1      382.12      402.59     25.00 o 
  -6   4   1      430.90      266.02      8.80 o 
  -5   4   1       88.29      129.60      4.48 o 
  -4   4   1       60.22       62.67      7.75 o 
  -3   4   1    15282.31    15448.71    131.70 o 
  -2   4   1    46900.86    50907.50    520.73 o 
  -1   4   1    32480.01    34712.49    450.68 o 
   0   4   1     9289.73     9273.92     79.89 o 
   1   4   1     1081.60     1279.35     12.42 o 
   2   4   1      680.68      623.61      8.92 o 
   3   4   1     1202.47     1308.03     16.74 o 
   4   4   1      934.99      883.29     14.03 o 
   5   4   1      547.45      490.21     11.67 o 
   6   4   1       17.10        0.18      5.73 o 
   7   4   1       83.32       75.61      9.06 o 
   8   4   1      262.70      257.20     16.93 o 
   9   4   1      246.53      250.72     24.29 o 
  10   4   1      347.17      410.20     26.01 o 
  11   4   1       81.80       60.05     21.23 o 
  12   4   1      427.51      498.69     33.44 o 
  13   4   1       62.55       93.66     43.66 o 
 -14   5   1        1.25       -4.23     21.83 o 
 -13   5   1       89.65      123.94     28.17 o 
 -12   5   1      398.12      390.12     33.80 o 
 -11   5   1      133.83      154.92     23.94 o 
 -10   5   1     1887.97     1890.94     46.59 o 
  -9   5   1     2411.74     2447.37     46.06 o 
  -8   5   1      175.71      149.77     16.55 o 
  -7   5   1      298.98      302.93      7.21 o 
  -6   5   1      467.08      393.30     19.72 o 
  -5   5   1     1124.92     1122.09     13.86 o 
  -4   5   1     5964.32     5803.98     54.44 o 
  -3   5   1     3838.44     3959.86     46.50 o 
  -2   5   1     3713.25     3983.99     59.50 o 
  -1   5   1    21393.62    22879.49    563.70 o 
   0   5   1     2145.58     2241.17     21.76 o 
   1   5   1     1459.54     1494.04     14.70 o 
   2   5   1     3130.11     3528.54     42.25 o 
   3   5   1     9235.71     9465.60     97.57 o 
   4   5   1     2710.03     2587.54     35.21 o 
   5   5   1     1206.53     1259.65     54.93 o 
   6   5   1      788.17      825.42     17.38 o 
   7   5   1      388.47      394.08     16.20 o 
   8   5   1      182.97      197.65     20.07 o 
   9   5   1        7.71       25.48     15.90 o 
  10   5   1     2200.78     2149.85     55.77 o 
  11   5   1      206.17      249.25     35.21 o 
  12   5   1      297.17      359.84     38.03 o 
 -14   6   1      105.34       83.09     24.65 o 
 -13   6   1      144.39      171.12     23.24 o 
 -12   6   1     1467.83     1319.63     52.81 o 
 -11   6   1      513.59      525.32     32.39 o 
 -10   6   1      634.84      637.28     34.50 o 
  -9   6   1       53.28       27.58     11.69 o 
  -8   6   1      249.82      277.03     10.66 o 
  -7   6   1      598.34      538.62     12.23 o 
  -6   6   1     3871.25     3712.53     55.28 o 
  -5   6   1     1454.35     1418.36     19.36 o 
  -4   6   1     1084.21     1068.99     12.13 o 
  -3   6   1    21737.68    22096.54    243.08 o 
  -2   6   1       87.76      117.72      7.75 o 
  -1   6   1     6904.84     6665.15    127.46 o 
   0   6   1     1350.68     1609.05     16.34 o 
   1   6   1      109.36      135.10      6.69 o 
   2   6   1     6364.39     6466.98    170.06 o 
   3   6   1     4390.01     4708.16     48.50 o 
   4   6   1      441.45      471.90     16.20 o 
   5   6   1       74.67       58.57      7.03 o 
   6   6   1      182.25      158.75      9.23 o 
   7   6   1     2224.28     2194.69     58.45 o 
   8   6   1     1996.21     1961.32    146.47 o 
   9   6   1     2106.77     2097.23     53.42 o 
  10   6   1      665.36      716.58     33.84 o 
  11   6   1      216.34      199.28     31.69 o 
  12   6   1      495.32      486.59     42.95 o 
 -14   7   1        2.63      -10.56     20.42 o 
 -13   7   1      558.28      611.93     30.28 o 
 -12   7   1      220.20      223.23     21.83 o 
 -11   7   1     1150.65     1019.65     37.32 o 
 -10   7   1     1202.92     1204.15     38.73 o 
  -9   7   1        6.79       11.23     13.38 o 
  -8   7   1      658.39      697.82     15.36 o 
  -7   7   1     1106.55     1029.51     15.88 o 
  -6   7   1      192.46      150.16     16.20 o 
  -5   7   1     2872.92     2924.62     28.60 o 
  -4   7   1      216.03      118.65      7.75 o 
  -3   7   1     1612.55     1527.76     20.07 o 
  -2   7   1     3618.05     3751.17     46.48 o 
  -1   7   1    11341.56    11922.31    313.01 o 
   0   7   1     2125.88     2189.94     30.63 o 
   1   7   1     4990.69     4829.87     46.02 o 
   2   7   1     4837.27     5247.13     52.49 o 
   3   7   1     1275.30     1202.25     20.07 o 
   4   7   1     3646.34     3862.01     42.25 o 
   5   7   1        6.21        2.51      6.16 o 
   6   7   1       88.48       84.02      8.52 o 
   7   7   1      341.57      326.83     17.41 o 
   8   7   1      405.52      375.42     22.84 o 
   9   7   1       11.94       24.65     20.42 o 
  10   7   1      125.30       89.43     26.05 o 
  11   7   1       92.55       31.69     26.76 o 
  12   7   1       31.46       -4.23     28.87 o 
 -14   8   1       19.82       31.69     19.72 o 
 -13   8   1       40.07       11.97     18.31 o 
 -12   8   1      518.90      507.01     26.76 o 
 -11   8   1       53.15       40.84     14.79 o 
 -10   8   1      191.97      159.38     14.55 o 
  -9   8   1     2999.07     2932.76     59.50 o 
  -8   8   1      289.58      284.77      9.62 o 
  -7   8   1     2462.83     2389.70     24.96 o 
  -6   8   1      378.27      399.41     13.38 o 
  -5   8   1        0.34       -2.11      3.38 o 
  -4   8   1     9026.51     8936.43    101.09 o 
  -3   8   1        5.30        9.05      3.21 o 
  -2   8   1     9515.55    10504.96    126.75 o 
  -1   8   1    13720.83    14926.12    164.91 o 
   0   8   1     2883.34     2805.17     41.55 o 
   1   8   1      956.61     1081.39     13.33 o 
   2   8   1      155.31      121.65      7.04 o 
   3   8   1     7404.47     7857.08     69.70 o 
   4   8   1      155.19      154.67      7.42 o 
   5   8   1      429.39      372.04     11.50 o 
   6   8   1      180.49      193.65     25.00 o 
   7   8   1       73.65       84.50     15.87 o 
   8   8   1      686.67      583.06     35.21 o 
   9   8   1      494.27      551.37     35.21 o 
  10   8   1       35.38       15.49     23.94 o 
  11   8   1       25.04        0.70     26.05 o 
 -14   9   1      354.19      352.09     26.76 o 
 -13   9   1      381.64      369.69     25.35 o 
 -12   9   1      511.95      445.75     23.94 o 
 -11   9   1      198.35      192.95     16.90 o 
 -10   9   1       19.90       22.53     19.01 o 
  -9   9   1      366.32      357.84     13.13 o 
  -8   9   1     1206.78     1188.98     40.84 o 
  -7   9   1      633.68      559.09     14.08 o 
  -6   9   1     6590.99     6323.69     57.02 o 
  -5   9   1    11009.59    10938.21    175.34 o 
  -4   9   1     2907.62     3100.61     40.49 o 
  -3   9   1     2343.99     2357.75     28.65 o 
  -2   9   1     3627.21     3481.25     82.40 o 
  -1   9   1    19802.88    20380.10    195.70 o 
   0   9   1      789.71     1062.33     13.29 o 
   1   9   1      874.72      910.61     12.13 o 
   2   9   1     6459.35     6105.13     57.38 o 
   3   9   1        0.99        0.23      4.40 o 
   4   9   1      472.28      493.20     13.20 o 
   5   9   1     1686.72     1785.78     35.91 o 
   6   9   1      213.15      184.15     32.04 o 
   7   9   1      125.86       76.76     19.72 o 
   8   9   1      776.75      715.45     39.43 o 
   9   9   1     1624.23     1598.49     59.15 o 
  10   9   1      173.94      151.40     28.17 o 
  11   9   1      117.83      139.43     30.98 o 
 -14  10   1      418.12      403.50     31.69 o 
 -13  10   1      128.72      113.37     23.24 o 
 -12  10   1      143.14      154.92     18.31 o 
 -11  10   1      587.14      574.61     24.65 o 
 -10  10   1      267.79      311.19     19.72 o 
  -9  10   1      769.41      722.98     17.42 o 
  -8  10   1     1358.61     1343.58     20.94 o 
  -7  10   1     3832.65     3865.22     40.00 o 
  -6  10   1      120.49      118.31      5.21 o 
  -5  10   1       79.96       86.57      5.86 o 
  -4  10   1     3166.98     3161.27     38.04 o 
  -3  10   1       11.96       35.13      5.99 o 
  -2  10   1     1460.84     1229.91     71.47 o 
  -1  10   1    13410.50    14721.45    202.39 o 
   0  10   1       10.44       24.37      4.23 o 
   1  10   1     1713.19     1511.48     17.55 o 
   2  10   1       18.95       19.96      4.48 o 
   3  10   1     1133.31     1178.04     17.63 o 
   4  10   1      232.80      233.13      9.81 o 
   5  10   1       57.44       46.41     14.79 o 
   6  10   1      993.23      977.20     52.81 o 
   7  10   1        1.25      -16.90     16.90 o 
   8  10   1     1075.54     1114.72     47.88 o 
   9  10   1      201.81      190.13     28.17 o 
  10  10   1        4.17       18.31     26.05 o 
  11  10   1      196.42      247.87     35.21 o 
 -14  11   1       31.47      -18.31     21.13 o 
 -13  11   1      282.05      290.12     26.76 o 
 -12  11   1      112.00      108.44     20.42 o 
 -11  11   1      308.89      264.77     21.83 o 
 -10  11   1       27.80        7.93     19.72 o 
  -9  11   1      829.96      817.23     18.61 o 
  -8  11   1     4003.71     3952.11     53.17 o 
  -7  11   1      315.65      322.46     29.93 o 
  -6  11   1      235.20      233.03      6.60 o 
  -5  11   1      625.51      663.92     12.63 o 
  -4  11   1     3005.13     3178.21     38.17 o 
  -3  11   1        1.51        4.42      4.76 o 
  -2  11   1       10.92        7.79      5.37 o 
  -1  11   1     2706.54     2545.61     46.48 o 
   0  11   1       40.13       23.98      7.39 o 
   1  11   1       45.88       48.10     11.97 o 
   2  11   1      770.61      791.14     12.19 o 
   3  11   1      813.89      845.07     16.41 o 
   4  11   1      578.76      610.52     16.68 o 
   5  11   1     1262.33     1205.29     28.87 o 
   6  11   1     1461.97     1356.32     32.86 o 
   7  11   1     1121.86     1223.16     47.18 o 
   8  11   1       16.98       32.39     21.83 o 
   9  11   1      364.39      361.24     33.10 o 
  10  11   1       14.01       30.98     26.05 o 
 -13  12   1      315.14      340.82     27.46 o 
 -12  12   1       19.57       23.94     18.31 o 
 -11  12   1       28.34       25.35     16.20 o 
 -10  12   1      514.20      493.76     20.91 o 
  -9  12   1      437.41      438.81     48.59 o 
  -8  12   1      364.59      344.77     25.70 o 
  -7  12   1      308.15      290.12      8.11 o 
  -6  12   1     1013.52     1068.54     30.98 o 
  -5  12   1      710.38      728.88     26.41 o 
  -4  12   1      107.56      108.74      9.86 o 
  -3  12   1     2147.77     2026.78     34.58 o 
  -2  12   1     1735.25     1711.29     30.21 o 
  -1  12   1      283.63      220.41     10.56 o 
   0  12   1      903.29      864.57     12.77 o 
   1  12   1       66.80       69.11      5.33 o 
   2  12   1     2041.09     2061.48     27.05 o 
   3  12   1     1082.65      981.20     19.40 o 
   4  12   1        9.92       18.27     13.38 o 
   5  12   1      116.48       89.29     11.42 o 
   6  12   1       85.54      111.42     14.13 o 
   7  12   1       76.61       79.57     21.83 o 
   8  12   1       12.16        2.82     21.13 o 
   9  12   1       33.02       -3.52     23.24 o 
  10  12   1      359.23      332.37     35.91 o 
 -13  13   1       85.46       59.15     19.72 o 
 -12  13   1        8.67        9.15     17.60 o 
 -11  13   1        3.27      -13.41     13.41 o 
 -10  13   1      265.05      276.89     17.20 o 
  -9  13   1      353.39      331.73     12.33 o 
  -8  13   1      250.10      231.59     23.59 o 
  -7  13   1      719.82      729.81     12.33 o 
  -6  13   1     1338.41     1378.19     21.48 o 
  -5  13   1       75.75       78.12     13.73 o 
  -4  13   1       52.36       69.80     23.24 o 
  -3  13   1      426.56      436.94     20.77 o 
  -2  13   1     3013.02     2834.09     46.39 o 
  -1  13   1       76.46       50.00      7.75 o 
   0  13   1       25.40       31.58      7.04 o 
   1  13   1     6290.11     6373.94     60.86 o 
   2  13   1       24.29       12.79      7.04 o 
   3  13   1       58.79       54.71      8.92 o 
   4  13   1      173.47      176.14     15.14 o 
   5  13   1      701.47      750.56     24.15 o 
   6  13   1       20.97       -1.94     20.07 o 
   7  13   1       12.28       11.27     19.72 o 
   8  13   1       67.41       99.29     23.94 o 
   9  13   1      520.05      468.98     36.62 o 
 -13  14   1       85.80       94.36     21.13 o 
 -12  14   1      168.30      176.75     21.83 o 
 -11  14   1      432.90      410.17     21.07 o 
 -10  14   1       43.12       26.82     12.53 o 
  -9  14   1     1230.76     1223.20     21.95 o 
  -8  14   1     4507.29     4460.81     48.70 o 
  -7  14   1       39.65       30.10      4.93 o 
  -6  14   1      622.74      634.18     31.69 o 
  -5  14   1      236.46      233.37     12.96 o 
  -4  14   1      560.19      552.53     19.36 o 
  -3  14   1     6169.02     5998.49    135.91 o 
  -2  14   1       10.77        7.75      7.04 o 
  -1  14   1     2864.84     2899.11     54.93 o 
   0  14   1     1128.09     1192.92     30.63 o 
   1  14   1       79.26      100.88      4.98 o 
   2  14   1       68.50       66.62      7.21 o 
   3  14   1      602.10      617.58     21.48 o 
   4  14   1       17.48       21.74      9.92 o 
   5  14   1      161.08      164.02     14.63 o 
   6  14   1      333.65      315.55     21.36 o 
   7  14   1      174.12      189.42     25.35 o 
   8  14   1      133.61       96.47     26.05 o 
   9  14   1       81.09       46.48     25.35 o 
 -13  15   1      183.40      210.55     23.94 o 
 -12  15   1        5.50       26.05     17.60 o 
 -11  15   1        3.46      -12.53     12.53 o 
 -10  15   1      275.94      287.73     35.56 o 
  -9  15   1     1221.91     1284.24     22.26 o 
  -8  15   1      441.88      462.94     30.63 o 
  -7  15   1       74.58       75.03      7.39 o 
  -6  15   1       34.09       42.42     11.06 o 
  -5  15   1      883.53      856.98     39.79 o 
  -4  15   1      260.17      210.22     11.33 o 
  -3  15   1      946.51      859.01     16.82 o 
  -2  15   1     1210.83     1341.46     29.58 o 
  -1  15   1      672.66      568.98     19.01 o 
   0  15   1       67.92       76.76     11.27 o 
   1  15   1      407.19      433.48     14.08 o 
   2  15   1     1052.59     1054.60     20.77 o 
   3  15   1      621.04      651.98     21.13 o 
   4  15   1      896.04      922.80     22.96 o 
   5  15   1       49.89       49.87     21.13 o 
   6  15   1      277.80      263.36     25.35 o 
   7  15   1        8.62       26.76     21.13 o 
   8  15   1       51.67       56.33     23.94 o 
 -12  16   1        3.28       16.90     16.20 o 
 -11  16   1       73.95       71.31     14.49 o 
 -10  16   1        1.23      -10.82     10.82 o 
  -9  16   1      314.71      320.45     15.49 o 
  -8  16   1      144.28      166.65     11.97 o 
  -7  16   1      181.46      191.57      8.91 o 
  -6  16   1     2609.76     2551.66     52.48 o 
  -5  16   1       40.12       32.16     28.87 o 
  -4  16   1       36.84       31.68     10.21 o 
  -3  16   1     1755.36     1636.78     29.00 o 
  -2  16   1       17.58       28.17      9.15 o 
  -1  16   1      145.82      170.41     12.68 o 
   0  16   1      694.95      601.37     23.94 o 
   1  16   1      938.18      819.40     20.42 o 
   2  16   1      169.40      191.71     22.53 o 
   3  16   1       15.28        5.99     14.44 o 
   4  16   1      832.35      801.87     23.84 o 
   5  16   1       10.79        8.67     12.69 o 
   6  16   1      253.11      258.43     26.05 o 
   7  16   1      143.05      134.50     24.65 o 
   8  16   1      119.32      152.81     27.46 o 
 -12  17   1       18.81       23.24     16.20 o 
 -11  17   1       59.91       34.84     22.53 o 
 -10  17   1        0.74       -2.96     10.34 o 
  -9  17   1      339.32      407.58     16.55 o 
  -8  17   1       90.01       89.52     11.42 o 
  -7  17   1      511.84      470.16     28.17 o 
  -6  17   1     2854.66     2727.30     55.94 o 
  -5  17   1     1697.31     1704.85     63.38 o 
  -4  17   1      246.30      194.66     12.00 o 
  -3  17   1      700.27      609.82     16.90 o 
  -2  17   1        1.80        2.11      9.15 o 
  -1  17   1       18.53       14.79      9.86 o 
   0  17   1      125.57      119.01     14.08 o 
   1  17   1      498.88      526.73     15.49 o 
   2  17   1      432.17      417.49     13.92 o 
   3  17   1        0.59        6.34      9.46 o 
   4  17   1        6.22      -11.32     11.32 o 
   5  17   1        0.64       -4.39     12.83 o 
   6  17   1       73.59       94.36     21.83 o 
   7  17   1       38.56       30.28     22.53 o 
 -12  18   1      352.69      367.58     21.13 o 
 -11  18   1       45.28        8.17     13.38 o 
 -10  18   1        7.98        0.47     11.97 o 
  -9  18   1      357.45      391.61     19.05 o 
  -8  18   1      311.40      311.81     15.34 o 
  -7  18   1      368.65      354.62     19.37 o 
  -6  18   1      237.96      222.86     22.18 o 
  -5  18   1     1503.68     1411.77     33.41 o 
  -4  18   1     1821.70     1788.71     38.94 o 
  -3  18   1       34.12       12.68      9.15 o 
  -2  18   1      634.05      642.21     23.24 o 
  -1  18   1      482.30      423.92     20.42 o 
   0  18   1      351.82      349.27     20.42 o 
   1  18   1        1.84        4.93      8.45 o 
   2  18   1        9.58       -0.15      7.92 o 
   3  18   1     1447.59     1446.63     28.10 o 
   4  18   1       25.22       28.87     17.60 o 
   5  18   1      128.00      120.81     17.36 o 
   6  18   1      130.45      112.67     22.53 o 
 -11  19   1       51.11       59.76     63.73 o 
 -10  19   1       26.00       18.36     23.78 o 
  -9  19   1      117.10      147.13     15.27 o 
  -8  19   1        5.23       14.62     23.94 o 
  -7  19   1       46.28       50.46     13.11 o 
  -6  19   1      992.47      960.05     31.34 o 
  -5  19   1      113.25      125.74     12.67 o 
  -4  19   1       10.81       -2.82      9.86 o 
  -3  19   1      443.47      371.81     18.31 o 
  -2  19   1     1279.29     1190.77     33.80 o 
  -1  19   1      547.63      551.37     23.94 o 
   0  19   1       32.07       27.46      7.75 o 
   1  19   1      811.64      792.91     20.42 o 
   2  19   1      236.35      252.10     17.60 o 
   3  19   1      169.10      182.74     13.73 o 
   4  19   1       78.32       57.80     17.96 o 
   5  19   1      380.76      383.07     26.05 o 
 -11  20   1       30.41       35.39     27.07 o 
 -10  20   1      124.65       97.10     25.64 o 
  -9  20   1       43.54       42.97     24.65 o 
  -8  20   1      209.97      245.94     14.18 o 
  -7  20   1      446.82      429.29     64.43 o 
  -6  20   1        0.24       15.20     11.42 o 
  -5  20   1      242.80      235.66     15.27 o 
  -4  20   1      376.92      371.10     19.01 o 
  -3  20   1      781.49      738.68     26.05 o 
  -2  20   1      121.15      148.58     14.79 o 
  -1  20   1     1479.56     1454.13     41.55 o 
   0  20   1     1326.34     1410.47     26.76 o 
   1  20   1       53.72       66.90     13.38 o 
   2  20   1      167.96      153.51     16.90 o 
   3  20   1        0.95        1.16      9.23 o 
   4  20   1       26.29       18.10     12.36 o 
 -10  21   1      141.79      183.49     28.47 o 
  -9  21   1      436.16      452.58     20.71 o 
  -8  21   1       18.71       46.53     21.48 o 
  -7  21   1        2.27       21.34     13.82 o 
  -6  21   1       12.88       19.66     12.74 o 
  -5  21   1       18.35       24.65     11.97 o 
  -4  21   1      383.56      354.91     20.42 o 
  -3  21   1        8.85       18.31     11.27 o 
  -2  21   1        2.26        5.63     11.97 o 
  -1  21   1      313.16      326.74     20.42 o 
   0  21   1      823.73      866.14     21.13 o 
   1  21   1       80.12       66.90     14.79 o 
   2  21   1       53.30       25.35     16.20 o 
   3  21   1       24.94       23.24     21.13 o 
  -9  22   1       69.94       65.36     15.14 o 
  -8  22   1       49.91       44.50     12.22 o 
  -7  22   1       58.99       55.10     18.66 o 
  -6  22   1     2075.40     2167.28     49.77 o 
  -5  22   1      236.94      216.89     16.90 o 
  -4  22   1      366.12      363.36     20.42 o 
  -3  22   1        1.91        0.00     11.27 o 
  -2  22   1       47.49       36.62     11.27 o 
  -1  22   1      204.18      228.15     14.08 o 
   0  22   1        2.28        7.04      9.86 o 
   1  22   1        7.40      -13.38     14.08 o 
   2  22   1       29.68       20.42     19.01 o 
  -8  23   1       42.14       34.76     48.94 o 
  -7  23   1      358.04      370.85     30.63 o 
  -6  23   1      150.20      205.62     18.31 o 
  -5  23   1       69.83       94.36     14.79 o 
  -4  23   1        5.93       11.97     12.68 o 
  -3  23   1       69.29       64.08     14.08 o 
  -2  23   1       11.86        0.70     13.38 o 
  -1  23   1        5.47        2.11      9.86 o 
   0  23   1      540.95      562.64     19.72 o 
   1  23   1       13.17        2.82     14.79 o 
  -6  24   1        3.54       11.27     14.08 o 
  -5  24   1      833.50      964.02     33.10 o 
  -4  24   1      393.15      360.54     21.13 o 
  -3  24   1       15.74       13.38     13.38 o 
  -2  24   1      190.54      199.99     19.01 o 
   1 -24   2       17.39      -11.97     14.79 o 
   2 -24   2        0.42        2.11     10.56 o 
   3 -24   2        5.98        4.93     11.27 o 
   4 -24   2       64.34       54.93     11.27 o 
   5 -24   2      130.42      139.43     13.38 o 
   6 -24   2      882.71      971.77     30.28 o 
  -1 -23   2      934.31      904.17     29.58 o 
   0 -23   2      381.26      377.44     16.20 o 
   1 -23   2       11.55       19.01     14.08 o 
   2 -23   2       39.61       30.28     12.68 o 
   3 -23   2       76.64       71.12     11.97 o 
   4 -23   2      588.90      597.14     21.83 o 
   5 -23   2      188.28      183.09     14.08 o 
   6 -23   2       77.90       77.71     12.94 o 
   7 -23   2      204.05      200.23     16.68 o 
   8 -23   2      183.67      199.99     19.72 o 
  -2 -22   2       13.33        4.23     14.79 o 
  -1 -22   2        6.71       -9.15     13.38 o 
   0 -22   2       33.51       14.79      9.15 o 
   1 -22   2      755.82      747.84     28.87 o 
   2 -22   2      158.08      116.89     13.38 o 
   3 -22   2       19.33       13.38      9.86 o 
   4 -22   2       11.29       12.68     13.38 o 
   5 -22   2      517.58      558.41     20.42 o 
   6 -22   2        0.46       20.85     14.79 o 
   7 -22   2      167.53      184.39     29.58 o 
   8 -22   2        0.45       27.94     15.39 o 
   9 -22   2      318.56      283.46     34.86 o 
  -4 -21   2      289.44      311.95     28.87 o 
  -3 -21   2       35.52       19.72     19.72 o 
  -2 -21   2      648.60      651.37     26.76 o 
  -1 -21   2       61.05       43.66     12.68 o 
   0 -21   2     1728.40     1706.23     47.88 o 
   1 -21   2      569.20      541.51     23.94 o 
   2 -21   2       66.20       86.61     11.97 o 
   3 -21   2      123.55      124.64      9.15 o 
   4 -21   2      115.46      121.12     10.56 o 
   5 -21   2      284.35      272.75     14.82 o 
   6 -21   2       61.95       56.10     26.41 o 
   7 -21   2       11.44        5.19     13.38 o 
   8 -21   2      311.55      268.59     19.72 o 
   9 -21   2      253.84      250.93     16.19 o 
  10 -21   2       39.75       47.68     30.98 o 
  -5 -20   2       34.61       25.64     22.18 o 
  -4 -20   2       24.86        8.84     19.72 o 
  -3 -20   2      277.58      330.96     25.35 o 
  -2 -20   2       71.12       66.90     14.08 o 
  -1 -20   2     1367.99     1348.50     32.39 o 
   0 -20   2      169.29      153.51     16.20 o 
   1 -20   2      160.97      136.61     14.08 o 
   2 -20   2      933.47      876.00     26.05 o 
   3 -20   2       21.00       13.38      8.45 o 
   4 -20   2      505.36      477.43     25.35 o 
   5 -20   2       31.85       29.11      8.88 o 
   6 -20   2       11.98        3.76     40.49 o 
   7 -20   2        2.38      -26.24     48.94 o 
   8 -20   2       31.65       16.02     10.27 o 
   9 -20   2       23.05       22.95     20.07 o 
  10 -20   2       16.74       -4.40     14.03 o 
  -6 -19   2        0.65      -13.38     18.31 o 
  -5 -19   2      486.40      510.03     23.78 o 
  -4 -19   2        2.42       -1.69     11.07 o 
  -3 -19   2       62.16       85.08     11.92 o 
  -2 -19   2      277.97      269.70     17.60 o 
  -1 -19   2      910.97      849.24     19.72 o 
   0 -19   2        0.54       -8.45     11.97 o 
   1 -19   2       31.50       26.76     10.56 o 
   2 -19   2      823.43      738.68     22.53 o 
   4 -19   2     1343.14     1253.44     78.87 o 
   5 -19   2      116.48      125.68     10.20 o 
   6 -19   2        3.71        9.70     10.12 o 
   7 -19   2      250.03      211.35     23.59 o 
   8 -19   2      286.37      299.75     14.82 o 
   9 -19   2      173.67      155.79     23.94 o 
  10 -19   2      571.51      583.63     55.63 o 
  11 -19   2       84.92       95.86     28.00 o 
  -6 -18   2      454.13      492.93     30.28 o 
  -5 -18   2       89.14       56.85     14.03 o 
  -4 -18   2       88.56       79.98     12.69 o 
  -3 -18   2      128.71      116.87     10.13 o 
  -2 -18   2     2071.30     2139.30     44.36 o 
  -1 -18   2       42.38       50.00      7.75 o 
   0 -18   2      881.40      836.57     28.17 o 
   1 -18   2     1688.21     1699.19     41.55 o 
   2 -18   2      179.05      180.97     10.56 o 
   4 -18   2      160.49      186.61     40.14 o 
   5 -18   2     1723.82     1655.85     66.54 o 
   6 -18   2     2017.39     1930.17     41.93 o 
   7 -18   2       10.16        8.28     11.90 o 
   8 -18   2      295.22      268.24     20.42 o 
   9 -18   2       34.43       11.83     30.28 o 
  10 -18   2      186.90      190.58     17.27 o 
  11 -18   2       31.90       41.42     14.84 o 
  12 -18   2      198.48      232.38     19.01 o 
  -7 -17   2      213.49      146.47     24.65 o 
  -6 -17   2        5.00      -14.08     17.60 o 
  -5 -17   2      254.35      267.40     17.04 o 
  -4 -17   2      472.56      525.17     19.90 o 
  -3 -17   2     1427.77     1390.97     26.11 o 
  -2 -17   2       12.77       -5.97      5.97 o 
  -1 -17   2      454.36      449.27     15.49 o 
   0 -17   2     1176.65     1112.60     32.39 o 
   1 -17   2      111.63      105.63     10.56 o 
   2 -17   2       80.69       71.83     11.27 o 
   3 -17   2       38.57       51.41     33.80 o 
   4 -17   2     4796.47     4501.12    165.48 o 
   5 -17   2       83.87       91.18     10.21 o 
   6 -17   2      369.93      375.03     17.60 o 
   7 -17   2     3569.55     3384.45     67.24 o 
   8 -17   2      187.68      219.51     37.67 o 
   9 -17   2       34.66       14.40     20.77 o 
  10 -17   2      424.79      434.51     14.53 o 
  11 -17   2      894.40      853.33     25.95 o 
  12 -17   2      120.81       96.47     17.60 o 
  -8 -16   2      105.33      120.41     26.05 o 
  -7 -16   2       46.63       11.97     21.13 o 
  -6 -16   2       10.52        0.93     15.22 o 
  -5 -16   2     1062.03     1045.82     41.55 o 
  -4 -16   2       99.17       82.14     11.20 o 
  -3 -16   2       18.21       11.09      8.70 o 
  -2 -16   2     2370.42     2385.84     31.55 o 
  -1 -16   2        0.14       -8.45     11.27 o 
   0 -16   2       30.97       21.83      9.86 o 
   1 -16   2        1.23        3.52      7.75 o 
   3 -16   2       71.06       85.21     31.69 o 
   4 -16   2      500.95      384.48     43.66 o 
   5 -16   2     1046.89     1005.00     24.77 o 
   6 -16   2      169.98      172.01     22.18 o 
   7 -16   2       11.99        6.81     11.23 o 
   8 -16   2        0.57       -6.24      8.15 o 
   9 -16   2      512.43      545.07     13.94 o 
  10 -16   2      211.71      227.78     12.13 o 
  11 -16   2      411.33      353.69     19.25 o 
  12 -16   2      654.68      674.60     30.28 o 
  -8 -15   2       18.14       18.31     22.53 o 
  -7 -15   2      314.96      292.23     28.17 o 
  -6 -15   2      492.66      444.13     23.71 o 
  -5 -15   2       76.20       63.90     12.83 o 
  -4 -15   2      338.32      358.22     15.49 o 
  -3 -15   2       21.83       11.69      9.15 o 
  -2 -15   2      159.77      170.97      7.92 o 
  -1 -15   2       86.72       56.33     11.97 o 
   0 -15   2     1844.28     1759.75     42.25 o 
   1 -15   2     3855.58     3875.10     69.71 o 
   2 -15   2      247.46      243.65     33.10 o 
   3 -15   2      247.17      247.45     24.66 o 
   4 -15   2      630.38      601.37     50.70 o 
   5 -15   2      306.37      319.67     32.74 o 
   6 -15   2     1086.64     1092.22     28.69 o 
   7 -15   2        5.23        4.42     21.83 o 
   8 -15   2       21.01       14.57      5.71 o 
   9 -15   2      469.57      452.81     13.33 o 
  10 -15   2       60.49       40.84     12.60 o 
  11 -15   2       10.82        1.24     13.09 o 
  12 -15   2       19.23       13.38     16.90 o 
  13 -15   2     1235.60     1321.04     43.66 o 
  -9 -14   2      619.30      610.52     39.43 o 
  -8 -14   2       50.05       35.91     22.53 o 
  -7 -14   2      793.59      790.09     39.43 o 
  -6 -14   2      165.09      203.48     16.63 o 
  -5 -14   2      188.81      163.00     14.13 o 
  -4 -14   2      931.16      967.44     22.26 o 
  -3 -14   2     1131.82     1161.25     22.46 o 
  -2 -14   2      395.27      441.40     16.20 o 
  -1 -14   2      409.02      412.91     16.20 o 
   0 -14   2      181.37      158.44     10.56 o 
   1 -14   2        0.52       -4.23      5.63 o 
   2 -14   2       35.66       30.41     25.35 o 
   3 -14   2     1473.23     1495.34     51.53 o 
   4 -14   2     1681.38     1648.81     55.27 o 
   5 -14   2       41.45       44.46     21.48 o 
   6 -14   2      350.92      352.20     16.66 o 
   7 -14   2     1350.16     1323.15     16.04 o 
   8 -14   2       14.28        0.95      5.71 o 
   9 -14   2       27.05       13.58      8.80 o 
  10 -14   2       46.81       51.04     14.79 o 
  11 -14   2      737.20      695.94     26.44 o 
  12 -14   2        3.36        1.41     16.90 o 
  13 -14   2       48.57       31.69     19.01 o 
  -9 -13   2      610.10      662.63     40.14 o 
  -8 -13   2        9.10       17.60     21.83 o 
  -7 -13   2      153.40      133.09     23.24 o 
  -6 -13   2       27.35        5.34     21.13 o 
  -5 -13   2     1938.02     1878.54     77.11 o 
  -4 -13   2     1317.58     1323.07     25.85 o 
  -3 -13   2       39.16       36.32      7.21 o 
  -2 -13   2     1974.61     2028.68     24.19 o 
  -1 -13   2      229.01      228.08     14.08 o 
   0 -13   2     3357.48     3262.47     59.86 o 
   1 -13   2       19.54       23.94     20.42 o 
   2 -13   2     2272.91     2264.26     65.48 o 
   3 -13   2     5095.82     4951.35    118.75 o 
   4 -13   2      315.14      309.33     14.79 o 
   5 -13   2       80.29       89.99      9.33 o 
   6 -13   2      950.00      983.98     23.24 o 
   7 -13   2      404.53      395.72      8.96 o 
   8 -13   2       39.80       35.68      6.76 o 
   9 -13   2     1501.85     1432.96     22.48 o 
  10 -13   2      430.52      408.54     23.59 o 
  11 -13   2     1374.74     1430.16     36.85 o 
  12 -13   2      310.49      338.71     25.35 o 
  13 -13   2        4.59       -7.04     19.01 o 
 -10 -12   2      200.40      187.31     31.69 o 
  -9 -12   2      164.51      177.45     28.87 o 
  -8 -12   2       55.44       25.35     20.42 o 
  -7 -12   2      774.12      776.01     38.03 o 
  -6 -12   2     1353.19     1484.59     33.86 o 
  -5 -12   2      916.89      812.65     21.45 o 
  -4 -12   2      944.64      972.68     33.80 o 
  -3 -12   2     1316.46     1308.10     20.62 o 
  -2 -12   2     1033.56     1061.46     15.22 o 
  -1 -12   2      359.03      361.77      8.52 o 
   0 -12   2      145.76      143.65      8.45 o 
   1 -12   2     3064.85     2962.48    111.26 o 
   2 -12   2     7457.23     7575.00    168.78 o 
   3 -12   2      398.74      488.81     27.55 o 
   4 -12   2      503.59      530.85     13.98 o 
   5 -12   2      233.93      188.40     11.97 o 
   6 -12   2     1557.27     1550.89     34.86 o 
   7 -12   2     1132.38     1087.04     15.22 o 
   8 -12   2     2402.45     2303.53     29.24 o 
   9 -12   2     1645.30     1631.24     34.15 o 
  10 -12   2      682.72      616.04     32.39 o 
  11 -12   2      152.16      109.85     18.31 o 
  12 -12   2       78.71       59.15     19.01 o 
  13 -12   2      101.40      109.85     21.83 o 
 -10 -11   2       17.93      -22.53     22.53 o 
  -9 -11   2      242.44      196.47     29.58 o 
  -8 -11   2      451.51      478.14     33.10 o 
  -7 -11   2     2185.64     1988.60     60.56 o 
  -6 -11   2        0.20      -10.95     10.95 o 
  -5 -11   2      826.16      760.07     20.30 o 
  -4 -11   2     1352.40     1324.40     29.93 o 
  -3 -11   2     7451.65     7559.54    115.49 o 
  -2 -11   2     2188.29     2205.13     23.62 o 
  -1 -11   2      235.14      215.23      6.38 o 
   0 -11   2      100.21      175.84      8.02 o 
   1 -11   2       44.32       40.11     13.13 o 
   2 -11   2       88.10      111.29     19.72 o 
   3 -11   2     7775.98     7497.84    165.55 o 
   4 -11   2     1515.45     1610.32     31.49 o 
   5 -11   2       29.77       35.43      4.69 o 
   6 -11   2     1131.22     1116.83     16.41 o 
   7 -11   2     3237.24     3125.25     33.28 o 
   8 -11   2      142.73      135.08      8.11 o 
   9 -11   2      173.67      159.88     10.91 o 
  10 -11   2      288.81      326.84     16.44 o 
  11 -11   2       12.21       15.49     13.38 o 
  12 -11   2       61.46       35.21     16.20 o 
  13 -11   2      189.46      213.37     21.83 o 
 -11 -10   2      306.03      296.46     35.91 o 
 -10 -10   2        2.85       12.68     24.65 o 
  -9 -10   2      550.75      459.83     33.80 o 
  -8 -10   2      211.39      207.73     25.35 o 
  -7 -10   2      881.07      857.69     38.73 o 
  -6 -10   2      428.01      391.79     33.10 o 
  -5 -10   2       51.73       74.00      9.46 o 
  -4 -10   2     2148.77     2097.64     28.92 o 
  -3 -10   2     4762.73     4671.55     46.18 o 
  -2 -10   2     1719.07     1677.05     18.90 o 
  -1 -10   2      768.80      689.02     10.55 o 
   0 -10   2     1729.62     1549.99     27.05 o 
   1 -10   2       12.46       24.89     11.69 o 
   2 -10   2       17.92       26.85     11.42 o 
   3 -10   2     2109.28     2077.33     80.28 o 
   4 -10   2      109.20      114.66      5.63 o 
   5 -10   2       34.36       26.61      7.75 o 
   6 -10   2      123.15      119.70      5.21 o 
   7 -10   2      194.95      191.18      6.92 o 
   8 -10   2      372.90      325.54     26.05 o 
   9 -10   2      227.88      183.54      9.42 o 
  10 -10   2        6.16       -6.10     14.44 o 
  11 -10   2      140.16      183.79     17.60 o 
  12 -10   2       60.55       60.56     16.90 o 
  13 -10   2      178.60      142.95     20.42 o 
  14 -10   2      236.96      214.07     23.94 o 
 -11  -9   2       47.12       16.20     26.05 o 
 -10  -9   2       77.25       76.05     26.05 o 
  -9  -9   2      323.92      291.53     30.98 o 
  -8  -9   2     1614.08     1461.88     52.81 o 
  -7  -9   2       47.83       73.23     19.01 o 
  -6  -9   2     2612.41     2551.20     50.35 o 
  -5  -9   2      285.65      234.53     11.97 o 
  -4  -9   2      492.87      556.46     12.63 o 
  -3  -9   2     8386.07     8403.99     83.11 o 
  -2  -9   2     3589.32     3696.94     36.04 o 
  -1  -9   2     3904.40     3615.93     52.11 o 
   0  -9   2     1525.03     1680.02     21.89 o 
   1  -9   2     4513.05     4631.32    105.80 o 
   2  -9   2    12946.03    12963.07    269.10 o 
   3  -9   2       69.06       54.93     18.31 o 
   4  -9   2     3339.40     3660.40     48.24 o 
   5  -9   2      312.88      323.07     14.44 o 
   6  -9   2     5163.70     5169.40     47.54 o 
   7  -9   2     4909.35     4697.37     47.72 o 
   8  -9   2      877.69      887.25     17.05 o 
   9  -9   2      595.50      682.37     39.43 o 
  10  -9   2       56.81       45.73     13.49 o 
  11  -9   2       77.19       67.60     17.60 o 
  12  -9   2        8.91       12.68     18.31 o 
  13  -9   2      852.87      946.42     35.91 o 
  14  -9   2      119.37      122.53     22.53 o 
 -12  -8   2       81.22       56.33     31.69 o 
 -11  -8   2       12.03       45.77     27.46 o 
 -10  -8   2      310.57      298.57     31.69 o 
  -9  -8   2      534.01      511.94     34.50 o 
  -8  -8   2      698.08      695.03     36.62 o 
  -7  -8   2     3641.58     3641.57     62.24 o 
  -6  -8   2      881.97      837.91     19.67 o 
  -5  -8   2      338.17      334.79     19.72 o 
  -4  -8   2     2767.92     2818.20     32.77 o 
  -3  -8   2    12349.66    12313.78    118.96 o 
  -2  -8   2      299.88      391.93      7.47 o 
  -1  -8   2     2313.00     2749.97     29.54 o 
   0  -8   2     5052.32     5156.54     59.12 o 
   1  -8   2      105.88       58.94     11.45 o 
   2  -8   2      545.70      497.35     21.76 o 
   3  -8   2      722.65      805.58     14.08 o 
   4  -8   2       33.07       26.67      3.62 o 
   5  -8   2     6214.92     6142.01     57.85 o 
   6  -8   2     1226.11     1248.98     15.21 o 
   7  -8   2      612.65      624.29     27.11 o 
   8  -8   2     1333.24     1347.26     20.94 o 
   9  -8   2        0.87       -9.81      9.81 o 
  10  -8   2        8.05      -12.31     12.31 o 
  11  -8   2       60.27       63.38     17.60 o 
  12  -8   2     2863.22     2754.05     67.60 o 
  13  -8   2        4.18      -12.68     21.13 o 
  14  -8   2      428.97      473.91     29.58 o 
 -12  -7   2        2.04       -9.86     27.46 o 
 -11  -7   2       78.59       46.48     28.17 o 
 -10  -7   2       40.32       27.46     23.94 o 
  -9  -7   2     2706.52     2727.99     78.87 o 
  -8  -7   2        4.40        5.20     15.14 o 
  -7  -7   2      315.43      288.17     13.41 o 
  -6  -7   2     2438.62     2264.85     62.32 o 
  -5  -7   2      683.14      649.78     14.93 o 
  -4  -7   2       61.41       14.24      5.33 o 
  -3  -7   2      785.16      823.99     11.69 o 
  -2  -7   2        2.32       -0.70      3.49 o 
  -1  -7   2    11898.79    12290.47    110.79 o 
   0  -7   2       14.49       38.30      4.93 o 
   1  -7   2      988.35     1031.10     31.62 o 
   2  -7   2      849.34      733.76     37.32 o 
   3  -7   2     1852.16     1868.75     39.08 o 
   4  -7   2     1717.07     1577.88     19.84 o 
   5  -7   2       14.35       19.27      5.99 o 
   6  -7   2     2329.18     2327.37     24.53 o 
   7  -7   2       35.96       15.39      5.07 o 
   8  -7   2      398.86      392.35     12.32 o 
   9  -7   2      648.87      514.33     20.99 o 
  10  -7   2      294.95      324.63     21.83 o 
  11  -7   2       56.36       53.52     17.60 o 
  12  -7   2        5.09       16.90     19.01 o 
  13  -7   2     1913.83     1975.22     59.15 o 
  14  -7   2      181.36      230.97     29.58 o 
 -12  -6   2        0.43      -15.49     26.76 o 
 -11  -6   2      142.73      195.06     30.28 o 
 -10  -6   2       37.87       33.80     23.24 o 
  -9  -6   2      255.70      221.08     21.36 o 
  -8  -6   2      160.96      148.50     18.10 o 
  -7  -6   2       14.64        2.57      8.42 o 
  -6  -6   2      525.68      531.65     21.83 o 
  -5  -6   2     1909.34     1914.91     26.34 o 
  -4  -6   2     1529.12     1689.32     57.39 o 
  -3  -6   2     4776.33     4798.86     48.22 o 
  -2  -6   2      705.02      594.52      9.62 o 
  -1  -6   2     6295.64     6635.03     63.95 o 
   0  -6   2     5340.87     5775.11    132.39 o 
   1  -6   2      523.49      544.37     20.40 o 
   2  -6   2     7471.01     7228.41    213.37 o 
   3  -6   2     2191.05     2532.64     36.27 o 
   4  -6   2     5122.26     5485.48     51.43 o 
   5  -6   2      260.60      164.83      5.28 o 
   6  -6   2     1159.63     1276.35     16.73 o 
   7  -6   2     1724.96     1825.55     21.97 o 
   8  -6   2      172.87      187.41      9.86 o 
   9  -6   2      356.50      385.93     17.93 o 
  10  -6   2      343.58      392.23     28.17 o 
  11  -6   2      113.86       95.77     21.83 o 
  12  -6   2      249.99      242.94     28.17 o 
  13  -6   2       13.06       25.35     24.65 o 
  14  -6   2      322.01      386.59     33.80 o 
 -12  -5   2       77.28       50.00     28.17 o 
 -11  -5   2       51.91       50.71     20.64 o 
 -10  -5   2     1394.20     1346.17     53.17 o 
  -9  -5   2       49.68       56.57     16.39 o 
  -8  -5   2       42.81       61.26     13.42 o 
  -7  -5   2      333.43      362.13     11.76 o 
  -6  -5   2       57.72       51.65      6.79 o 
  -5  -5   2     1441.50     1281.63     20.26 o 
  -4  -5   2      226.40      144.36      6.70 o 
  -3  -5   2      216.41      177.92     18.31 o 
  -2  -5   2     2856.46     3095.69     34.15 o 
  -1  -5   2     4392.79     4626.61     45.00 o 
   0  -5   2     2482.17     2400.08     26.55 o 
   1  -5   2        8.52        2.11      6.47 o 
   2  -5   2     6019.46     6098.20     83.80 o 
   3  -5   2      460.08      355.65      6.97 o 
   4  -5   2     4157.66     4553.38     40.94 o 
   5  -5   2      758.54      828.22     11.50 o 
   6  -5   2      125.36      144.64      6.30 o 
   7  -5   2      469.20      525.84     13.03 o 
   8  -5   2       48.28       52.16      7.88 o 
   9  -5   2       16.29        0.70     10.46 o 
  10  -5   2       10.18        6.53     13.81 o 
  11  -5   2       82.86       73.94     21.83 o 
  12  -5   2      753.87      750.66     42.25 o 
  13  -5   2       19.20       -1.41     25.35 o 
  14  -5   2       19.28       11.27     26.05 o 
 -13  -4   2       90.06      147.88     45.77 o 
 -12  -4   2      519.81      596.06     34.51 o 
 -11  -4   2      862.09      863.47     37.18 o 
 -10  -4   2       53.70       49.96     18.43 o 
  -9  -4   2     1646.51     1589.67     38.59 o 
  -8  -4   2      577.47      549.43     32.74 o 
  -7  -4   2       22.72       11.60     14.44 o 
  -6  -4   2       68.52       40.00      6.30 o 
  -5  -4   2       10.23        4.40      5.43 o 
  -4  -4   2     5821.30     5632.52     56.99 o 
  -3  -4   2       97.61       95.33      5.99 o 
  -2  -4   2      403.13      461.39     16.20 o 
  -1  -4   2     1499.19     1395.69     15.40 o 
   0  -4   2      279.67      407.48      8.80 o 
   1  -4   2     4338.00     4314.07    151.40 o 
   2  -4   2       65.71       67.08      2.70 o 
   3  -4   2     2440.56     2911.69     28.17 o 
   4  -4   2     6681.23     6958.46    119.36 o 
   5  -4   2     3592.72     3983.70     36.97 o 
   6  -4   2      376.58      337.08      8.80 o 
   7  -4   2      314.20      360.25     10.56 o 
   8  -4   2      311.45      278.28     11.62 o 
   9  -4   2      633.90      512.93     20.66 o 
  10  -4   2      506.81      491.14     25.20 o 
  11  -4   2      489.17      401.38     30.28 o 
  12  -4   2      346.76      242.24     29.58 o 
  13  -4   2      145.46      138.72     29.58 o 
  14  -4   2       60.33      119.01     31.69 o 
 -13  -3   2      280.98      295.76     34.60 o 
 -12  -3   2      272.21      301.30     27.74 o 
 -11  -3   2      187.95      197.77     22.84 o 
 -10  -3   2     1186.42     1148.98     34.35 o 
  -9  -3   2       23.43       32.74     13.44 o 
  -8  -3   2     1764.92     1724.97     37.84 o 
  -7  -3   2      787.79      802.59     21.83 o 
  -6  -3   2     3011.38     2906.22     32.44 o 
  -5  -3   2    15074.41    15313.37    138.86 o 
  -4  -3   2      635.42      786.31     12.32 o 
  -3  -3   2     4520.82     4315.80     51.05 o 
  -2  -3   2    19311.67    20022.32    179.57 o 
  -1  -3   2      461.28      407.73      5.71 o 
   0  -3   2    10883.17    10670.01    103.87 o 
   1  -3   2     1668.98     1743.43     19.09 o 
   2  -3   2      301.39      252.56      6.69 o 
   3  -3   2    14218.52    14839.24    158.09 o 
   4  -3   2     2327.50     2225.70     19.75 o 
   5  -3   2      761.38      626.29      9.30 o 
   6  -3   2       94.16       80.67      6.34 o 
   7  -3   2      917.48      953.80     15.18 o 
   8  -3   2     2699.84     2476.49     35.56 o 
   9  -3   2     1138.06     1103.18     25.35 o 
  10  -3   2     2194.43     2081.56     60.56 o 
  11  -3   2      394.16      420.46     25.50 o 
  12  -3   2      426.00      383.07     33.10 o 
  13  -3   2       43.56       -7.04     25.35 o 
  14  -3   2      596.09      645.03     45.77 o 
 -13  -2   2       69.82      101.27     29.86 o 
 -12  -2   2      171.09      163.09     24.19 o 
 -11  -2   2      121.00      118.21     18.40 o 
 -10  -2   2      239.57      239.38     19.17 o 
  -9  -2   2     1922.92     1879.90     42.25 o 
  -8  -2   2        4.21       -5.39      8.85 o 
  -7  -2   2      196.50      182.50      8.32 o 
  -6  -2   2      224.37      179.23      7.75 o 
  -5  -2   2      473.09      531.76      9.98 o 
  -4  -2   2     8016.16     8224.97     72.41 o 
  -3  -2   2        6.83        5.36      3.52 o 
  -2  -2   2     4815.27     4925.28     45.52 o 
  -1  -2   2     1294.04     1023.79     11.32 o 
   0  -2   2     8751.91     8535.99     89.59 o 
   1  -2   2    30834.69    32594.63    299.11 o 
   2  -2   2     3348.65     3786.52     32.26 o 
   3  -2   2      303.24      309.52      4.98 o 
   4  -2   2     1871.52     1727.91     25.00 o 
   5  -2   2     1895.34     2000.97     20.34 o 
   6  -2   2       85.16       60.44      5.41 o 
   7  -2   2       82.10       48.59      5.98 o 
   8  -2   2       24.80       35.80      7.78 o 
   9  -2   2       21.99       43.89     11.62 o 
  10  -2   2     1087.19     1068.20     36.30 o 
  11  -2   2       94.93      118.01     23.94 o 
  12  -2   2      564.13      569.23     42.95 o 
  13  -2   2       59.68       27.46     26.76 o 
  14  -2   2       12.10       71.12     30.28 o 
 -13  -1   2        1.81        1.09     24.61 o 
 -12  -1   2       65.96       78.84     21.60 o 
 -11  -1   2       29.95       25.49     15.91 o 
 -10  -1   2      195.07      177.61     18.31 o 
  -9  -1   2        2.03      -11.96     12.13 o 
  -8  -1   2      479.88      448.57     15.50 o 
  -7  -1   2       38.75       42.12      5.73 o 
  -6  -1   2     1546.42     1644.90     19.96 o 
  -5  -1   2     1415.23     1375.81     17.74 o 
  -4  -1   2     8121.66     8278.24    100.35 o 
  -3  -1   2     8025.64     8960.78     80.63 o 
  -2  -1   2      200.98      174.28      4.69 o 
  -1  -1   2    41430.10    40238.44    486.27 o 
   0  -1   2       29.86       12.68      1.41 o 
   1  -1   2    13520.94    13148.64    498.21 o 
   2  -1   2     2917.86     2954.01     23.34 o 
   3  -1   2     1480.56     1595.65     15.63 o 
   4  -1   2     4770.55     4865.75     42.68 o 
   5  -1   2     2497.86     2614.62     46.48 o 
   6  -1   2       40.38       24.80      4.91 o 
   7  -1   2       89.14       72.76      6.60 o 
   8  -1   2       30.94       45.46      9.15 o 
   9  -1   2        1.18      -10.56     11.45 o 
  10  -1   2      579.42      558.44     24.64 o 
  11  -1   2      358.20      330.20     32.74 o 
  12  -1   2      173.09      205.24     33.80 o 
  13  -1   2      131.43       93.66     30.28 o 
 -13   0   2      350.35      444.24     32.47 o 
 -12   0   2        3.34      -14.20     18.36 o 
 -11   0   2       17.77        4.26     14.91 o 
 -10   0   2      174.89      207.36     25.35 o 
  -9   0   2       40.03       35.82     11.16 o 
  -8   0   2      825.64      752.12     18.87 o 
  -7   0   2      265.39      290.68     13.73 o 
  -6   0   2     1058.25     1156.12     16.90 o 
  -5   0   2    15833.23    15996.90    137.28 o 
  -4   0   2      994.17     1000.90     13.29 o 
  -3   0   2    12753.69    13674.54    121.60 o 
  -2   0   2    15312.48    16580.60    146.07 o 
   1   0   2      351.94      323.92     12.68 o 
   2   0   2    13658.00    13655.90    109.27 o 
   3   0   2     2995.24     3041.37     25.89 o 
   4   0   2      310.00      379.88      7.75 o 
   5   0   2      653.31      806.52     12.18 o 
   6   0   2       30.13       35.57      5.07 o 
   7   0   2     1142.94     1182.77     18.24 o 
   8   0   2       19.19       -2.97     13.38 o 
   9   0   2      350.59      314.12     45.77 o 
  10   0   2      807.49      848.09     52.46 o 
  11   0   2      499.41      492.51     28.22 o 
  12   0   2       33.23       18.49     20.57 o 
  13   0   2      633.89      638.84     36.52 o 
 -14   1   2      622.79      714.04     47.88 o 
 -13   1   2       31.57       34.98     22.99 o 
 -12   1   2      149.22      179.89     22.92 o 
 -11   1   2     1370.51     1353.61     57.74 o 
 -10   1   2      440.08      428.05     21.66 o 
  -9   1   2      968.77      964.17     54.22 o 
  -8   1   2        3.61        0.61      7.27 o 
  -7   1   2     7349.76     7104.53     70.08 o 
  -6   1   2    22675.41    23634.84    203.45 o 
  -5   1   2     1041.86     1254.56     14.18 o 
  -4   1   2     7291.56     7259.36     60.87 o 
  -3   1   2      928.81      998.80     29.22 o 
  -2   1   2     3553.62     4155.96     36.88 o 
   0   1   2       10.24        2.21      0.70 o 
   1   1   2    25084.77    25441.38    543.63 o 
   2   1   2    25321.28    25699.40    226.25 o 
   3   1   2     1409.95     1432.29     16.04 o 
   4   1   2      143.80      107.01     14.79 o 
   5   1   2       20.75       12.25      3.87 o 
   6   1   2      951.50      827.96     13.22 o 
   7   1   2      337.46      305.82     10.21 o 
   8   1   2     5442.30     5442.42    104.22 o 
   9   1   2      451.61      461.70     23.59 o 
  10   1   2       16.45        1.68     13.69 o 
  11   1   2      105.78      130.58     18.40 o 
  12   1   2     1263.76     1320.22     46.59 o 
  13   1   2      595.79      663.65     58.45 o 
 -14   2   2        7.38      -12.68     29.58 o 
 -13   2   2       80.01       53.52     28.17 o 
 -12   2   2      101.29      101.01     29.22 o 
 -11   2   2      235.53      239.44     22.14 o 
 -10   2   2      383.09      383.00     20.16 o 
  -9   2   2       86.28       90.65     20.77 o 
  -8   2   2     1341.64     1266.60     20.62 o 
  -7   2   2      161.36      153.23      7.42 o 
  -6   2   2     1135.32     1285.48     16.43 o 
  -5   2   2      475.72      311.49      7.21 o 
  -4   2   2     5190.88     5258.64     45.18 o 
  -3   2   2     3007.57     3351.34     38.03 o 
  -2   2   2      575.34      498.69      8.45 o 
  -1   2   2     6264.78     7291.62    151.40 o 
   0   2   2     1240.08     1270.03     19.01 o 
   1   2   2    11302.91    11730.17     94.07 o 
   2   2   2        1.21        1.79      2.70 o 
   3   2   2      116.30      105.87      4.40 o 
   4   2   2     2094.69     2206.03     23.01 o 
   5   2   2     2345.06     2364.39     25.38 o 
   6   2   2     1597.05     1677.09     20.47 o 
   7   2   2      901.29      989.31     19.01 o 
   8   2   2      510.27      486.42     18.27 o 
   9   2   2      144.12      118.02     15.68 o 
  10   2   2      514.22      508.27     24.40 o 
  11   2   2      335.23      359.71     23.65 o 
  12   2   2      518.87      516.65     38.09 o 
  13   2   2      607.31      579.01     42.79 o 
 -14   3   2       54.65       50.00     29.58 o 
 -13   3   2       41.08       -8.45     25.35 o 
 -12   3   2      102.08       78.87     26.05 o 
 -11   3   2        0.76        2.62     16.67 o 
 -10   3   2     2292.10     2248.68     75.00 o 
  -9   3   2        5.52        5.45      9.25 o 
  -8   3   2      743.03      727.11     15.34 o 
  -7   3   2        0.12       -3.15      3.15 o 
  -6   3   2     2011.10     1905.32     46.48 o 
  -5   3   2     8562.19     8601.82     71.95 o 
  -4   3   2    13682.44    13757.29    118.01 o 
  -3   3   2    18253.06    19832.38    413.00 o 
  -2   3   2    37599.05    39478.98    679.89 o 
  -1   3   2      307.43      318.30      6.69 o 
   0   3   2     5898.55     6522.36     57.01 o 
   1   3   2     1999.55     1834.65     15.18 o 
   2   3   2     2922.54     2854.14     30.28 o 
   3   3   2       72.57       61.10      3.89 o 
   4   3   2      220.53      261.54      7.42 o 
   5   3   2       16.83        2.00      5.99 o 
   6   3   2        6.70        0.94      5.73 o 
   7   3   2     2217.34     2232.04     33.45 o 
   8   3   2       47.69       38.73     12.45 o 
   9   3   2     1813.36     1789.62     41.08 o 
  10   3   2     2144.18     2139.19     48.55 o 
  11   3   2      207.25      199.12     23.66 o 
  12   3   2      140.16      166.37     40.49 o 
  13   3   2      941.67      956.63     52.03 o 
 -14   4   2      123.52      137.32     26.76 o 
 -13   4   2        5.56      -23.94     23.94 o 
 -12   4   2      832.52      853.47     43.66 o 
 -11   4   2      167.48      124.16     18.74 o 
 -10   4   2      270.43      225.08     22.18 o 
  -9   4   2      598.31      523.68     36.27 o 
  -8   4   2      314.15      297.42     18.31 o 
  -7   4   2      254.77      371.34      8.92 o 
  -6   4   2    26240.18    27060.71    228.87 o 
  -5   4   2       36.11       51.75      5.99 o 
  -4   4   2      235.61      194.56      6.07 o 
  -3   4   2    12237.02    12887.96    116.19 o 
  -2   4   2     3337.99     3621.19     36.67 o 
  -1   4   2      481.66      476.62      7.42 o 
   0   4   2      743.50      806.05      8.29 o 
   1   4   2     8629.37     8864.89     71.99 o 
   2   4   2    11634.84    12237.72    109.99 o 
   3   4   2      350.48      390.09      8.96 o 
   4   4   2     3838.19     3782.39     38.56 o 
   5   4   2      126.70      160.67      7.42 o 
   6   4   2        4.67       -2.39      6.69 o 
   7   4   2     2791.11     2552.59     35.83 o 
   8   4   2     1360.60     1336.28     33.86 o 
   9   4   2       32.60       20.07     13.94 o 
  10   4   2      303.68      290.31     24.65 o 
  11   4   2      566.82      622.91     38.38 o 
  12   4   2       19.59       24.98     22.33 o 
 -14   5   2       13.53       21.83     23.24 o 
 -13   5   2       86.59       77.46     23.24 o 
 -12   5   2       64.38       66.90     23.94 o 
 -11   5   2      901.59      970.36     45.07 o 
 -10   5   2     2832.94     2778.02     79.92 o 
  -9   5   2       33.34       19.88     11.97 o 
  -8   5   2       48.47       36.33      7.25 o 
  -7   5   2      153.86      139.01      5.41 o 
  -6   5   2     3750.98     3516.57     92.60 o 
  -5   5   2      317.15      301.96     13.03 o 
  -4   5   2      221.93      170.31      8.45 o 
  -3   5   2    15717.13    15998.68    144.32 o 
  -2   5   2     4480.98     4887.45     56.33 o 
  -1   5   2    18040.75    19564.98    185.92 o 
   0   5   2     1380.02     1676.20     19.72 o 
   1   5   2     2100.48     2257.08     21.15 o 
   2   5   2     1339.53     1667.05     18.24 o 
   3   5   2      125.13      141.08     10.21 o 
   4   5   2      355.27      346.08     17.60 o 
   5   5   2     3773.04     3839.34     42.75 o 
   6   5   2       24.66       20.92      6.70 o 
   7   5   2       11.76       22.75      9.81 o 
   8   5   2      213.78      239.04     17.17 o 
   9   5   2     1002.13     1065.42     41.90 o 
  10   5   2      475.27      482.48     29.24 o 
  11   5   2      137.06      142.25     23.58 o 
  12   5   2      168.59      191.54     34.50 o 
 -14   6   2       12.62        4.23     23.24 o 
 -13   6   2       36.83       46.48     21.13 o 
 -12   6   2     1868.87     2010.43     55.63 o 
 -11   6   2       96.95      116.19     21.83 o 
 -10   6   2     1586.27     1601.31     52.81 o 
  -9   6   2     4314.60     4214.86     68.96 o 
  -8   6   2     1023.29      948.01     18.55 o 
  -7   6   2     4664.76     4474.58     48.10 o 
  -6   6   2      354.05      354.40      8.45 o 
  -5   6   2      495.62      365.67      9.51 o 
  -4   6   2     4866.08     4731.13     44.72 o 
  -3   6   2     1270.47     1538.58     20.43 o 
  -2   6   2     2518.58     2899.30     37.67 o 
  -1   6   2     7564.54     7587.53     73.78 o 
   0   6   2     2324.80     2325.28     23.26 o 
   1   6   2    15416.97    16173.73    136.54 o 
   2   6   2       76.07      116.50      4.71 o 
   3   6   2     2468.19     2356.89     27.19 o 
   4   6   2     1892.76     1931.99     25.80 o 
   5   6   2       44.26       30.15      6.23 o 
   6   6   2      645.24      642.64     19.36 o 
   7   6   2     3161.31     3047.27     49.56 o 
   8   6   2       74.50       71.79     25.00 o 
   9   6   2       54.77       29.42     17.09 o 
  10   6   2     1703.41     1703.91     50.39 o 
  11   6   2      337.64      351.39     36.62 o 
  12   6   2       50.41       89.43     32.39 o 
 -14   7   2      247.78      214.07     24.65 o 
 -13   7   2      225.15      166.89     21.83 o 
 -12   7   2      278.24      266.88     21.13 o 
 -11   7   2      577.31      583.06     25.35 o 
 -10   7   2     1104.32     1016.13     30.28 o 
  -9   7   2       85.99       76.77     13.73 o 
  -8   7   2      102.72       73.35      8.45 o 
  -7   7   2       38.63       13.02     10.56 o 
  -6   7   2    12274.52    11976.99    100.21 o 
  -5   7   2     2307.08     2456.36     25.85 o 
  -4   7   2       28.45       19.43      2.99 o 
  -3   7   2    21804.92    23050.90    253.63 o 
  -2   7   2     3531.92     3484.96     81.33 o 
  -1   7   2      916.72     1049.76     12.34 o 
   0   7   2    13625.26    14503.43    130.34 o 
   1   7   2    10331.41    11273.87     91.50 o 
   2   7   2     4661.97     4495.15     46.01 o 
   3   7   2        0.20       -0.28      3.71 o 
   4   7   2      660.82      698.55     13.52 o 
   5   7   2      460.08      373.33     11.05 o 
   6   7   2      426.22      386.81     25.35 o 
   7   7   2       69.95       53.22     14.84 o 
   8   7   2      397.85      381.13     22.78 o 
   9   7   2     1258.19     1311.89     52.81 o 
  10   7   2      106.25       83.80     26.76 o 
  11   7   2      929.22     1025.29     52.81 o 
  12   7   2      173.37      138.02     33.10 o 
 -14   8   2      273.76      270.41     24.65 o 
 -13   8   2      375.70      369.69     26.05 o 
 -12   8   2       36.07       47.18     16.90 o 
 -11   8   2       21.35       33.80     14.08 o 
 -10   8   2     1232.85     1127.68     28.28 o 
  -9   8   2      529.75      541.49     17.33 o 
  -8   8   2       73.38       50.32      7.10 o 
  -7   8   2     1870.49     1799.18     21.62 o 
  -6   8   2      255.33      225.32      7.10 o 
  -5   8   2      253.84      309.66      7.27 o 
  -4   8   2     2109.44     2030.92     26.82 o 
  -3   8   2      106.47       40.43      8.45 o 
  -2   8   2     5395.99     6294.79     65.36 o 
  -1   8   2    12161.18    12988.69    127.81 o 
   0   8   2     3591.65     3183.99     52.11 o 
   1   8   2      111.19       97.58      3.87 o 
   2   8   2      301.63      392.94      8.92 o 
   3   8   2     2256.22     2108.29     23.96 o 
   4   8   2       78.15       89.75     25.35 o 
   5   8   2       77.70       94.78      8.11 o 
   6   8   2      279.66      267.00     12.92 o 
   7   8   2      909.98      863.24     35.56 o 
   8   8   2      532.68      502.78     33.10 o 
   9   8   2        8.17       39.43     23.24 o 
  10   8   2      332.94      404.20     35.91 o 
  11   8   2       11.54       39.43     28.87 o 
 -14   9   2      139.56      152.10     26.05 o 
 -13   9   2       12.70       -4.93     17.60 o 
 -12   9   2     1487.47     1459.06     40.14 o 
 -11   9   2      162.14      140.84     16.90 o 
 -10   9   2      165.69      141.83     52.11 o 
  -9   9   2     1463.31     1387.83     44.72 o 
  -8   9   2       27.61       25.14      8.45 o 
  -7   9   2     2827.74     2689.43     70.07 o 
  -6   9   2        2.19       -3.00      4.56 o 
  -5   9   2       79.59       80.33      4.16 o 
  -4   9   2    10281.27    10404.65    117.24 o 
  -3   9   2       35.22       56.98      9.51 o 
  -2   9   2     5254.10     6138.33    126.75 o 
  -1   9   2      357.33      268.53      5.73 o 
   0   9   2     1566.93     1671.27     20.47 o 
   1   9   2     2063.21     2208.34     42.60 o 
   2   9   2       10.65       17.56      4.21 o 
   3   9   2     2611.24     2583.52     36.27 o 
   4   9   2        2.55       -5.25      6.42 o 
   5   9   2       36.08       54.37      7.78 o 
   6   9   2      642.46      613.77     20.44 o 
   7   9   2      245.11      204.21     23.94 o 
   8   9   2       47.97       42.25     21.13 o 
   9   9   2      124.04      140.84     26.76 o 
  10   9   2      281.24      269.70     32.39 o 
  11   9   2      354.43      314.06     35.21 o 
 -14  10   2      455.53      402.79     30.98 o 
 -13  10   2      388.66      356.32     28.17 o 
 -12  10   2      250.70      185.20     22.53 o 
 -11  10   2      100.73       92.25     17.60 o 
 -10  10   2      233.77      241.32     17.20 o 
  -9  10   2        5.04       -1.76      8.96 o 
  -8  10   2      104.04       86.47     10.21 o 
  -7  10   2     1699.72     1728.17     21.64 o 
  -6  10   2     7968.84     8009.96     75.20 o 
  -5  10   2     4775.18     4874.92     58.36 o 
  -4  10   2     1456.87     1532.02     21.23 o 
  -3  10   2     5767.42     6105.32     63.55 o 
  -2  10   2        0.79        4.16      2.45 o 
  -1  10   2      478.72      453.12      7.56 o 
   0  10   2       75.49      140.30      6.69 o 
   1  10   2      698.89      694.49      9.30 o 
   2  10   2     4749.34     4699.42     45.96 o 
   3  10   2      384.16      399.52     10.70 o 
   4  10   2        1.12       -6.60      6.60 o 
   5  10   2     1357.82     1222.21     22.65 o 
   6  10   2       88.35       82.83     13.42 o 
   7  10   2      610.75      568.98     33.10 o 
   8  10   2      230.77      219.00     27.46 o 
   9  10   2     1041.77     1042.89     50.00 o 
  10  10   2        8.47        4.93     24.65 o 
  11  10   2       19.29       -1.41     28.17 o 
 -14  11   2      369.40      365.47     30.28 o 
 -13  11   2      233.08      249.28     25.35 o 
 -12  11   2       67.72       71.12     19.01 o 
 -11  11   2        6.71       -7.04     15.49 o 
 -10  11   2      551.58      564.57     22.89 o 
  -9  11   2       13.45        1.22      8.11 o 
  -8  11   2      859.48      859.29     17.74 o 
  -7  11   2     7245.44     7101.24     68.48 o 
  -6  11   2      137.14      157.29      5.73 o 
  -5  11   2       11.42        7.31      4.80 o 
  -4  11   2     1528.79     1461.38     20.19 o 
  -3  11   2     1139.72     1070.07     43.31 o 
  -2  11   2     1351.56     1142.72     21.95 o 
  -1  11   2     1430.45     1491.68     60.56 o 
   0  11   2     1421.98     1229.35     16.39 o 
   1  11   2     2247.30     2110.12     20.25 o 
   2  11   2      165.21      166.55      6.47 o 
   3  11   2     1703.32     1665.67     24.55 o 
   4  11   2      216.97      221.51     15.49 o 
   5  11   2      143.09      133.08     11.83 o 
   6  11   2      912.16      893.65     55.63 o 
   7  11   2     1120.76     1149.22     46.48 o 
   8  11   2       52.91       32.39     22.53 o 
   9  11   2        2.50       12.68     22.53 o 
  10  11   2       12.71       10.56     26.05 o 
 -13  12   2       74.16       84.50     21.13 o 
 -12  12   2        0.59       -6.34     16.90 o 
 -11  12   2      651.50      610.52     28.87 o 
 -10  12   2       73.16       55.61     13.57 o 
  -9  12   2     2407.79     2466.44     69.71 o 
  -8  12   2     2865.98     2917.02     34.98 o 
  -7  12   2      350.96      311.37     13.03 o 
  -6  12   2     1390.64     1327.68     23.24 o 
  -5  12   2      570.45      526.87     11.19 o 
  -4  12   2     3271.16     3105.71     41.28 o 
  -3  12   2     2568.29     2721.57     44.84 o 
  -2  12   2        3.58        4.49      5.43 o 
  -1  12   2     1609.12     1464.81     17.45 o 
   0  12   2      151.83      169.95     13.73 o 
   1  12   2     1150.28     1151.17     14.79 o 
   2  12   2      282.16      301.05     12.32 o 
   3  12   2     3157.22     3043.70     41.56 o 
   4  12   2       80.43       76.38     10.42 o 
   5  12   2     1484.08     1456.62     32.86 o 
   6  12   2      828.89      921.44     27.88 o 
   7  12   2      355.66      330.96     28.17 o 
   8  12   2       14.55       10.56     21.83 o 
   9  12   2       81.47       52.81     26.05 o 
  10  12   2       11.70       26.05     26.05 o 
 -13  13   2      187.87      177.45     23.94 o 
 -12  13   2       11.81        7.04     17.60 o 
 -11  13   2      114.03      121.15     29.58 o 
 -10  13   2      499.45      523.74     39.79 o 
  -9  13   2       99.00       78.33      9.42 o 
  -8  13   2      233.36      230.46     15.84 o 
  -7  13   2     1634.55     1571.42     19.75 o 
  -6  13   2      240.96      236.48      8.42 o 
  -5  13   2      535.75      509.92      8.88 o 
  -4  13   2     1092.11     1025.89     24.80 o 
  -3  13   2      677.25      678.44     17.07 o 
  -2  13   2     2674.00     2657.48     59.86 o 
  -1  13   2      800.51      805.58     21.13 o 
   0  13   2      491.44      460.07     12.68 o 
   1  13   2      875.30      915.50     15.84 o 
   2  13   2     1204.61     1170.51     19.13 o 
   3  13   2      205.17      191.28     10.82 o 
   4  13   2      607.13      638.80     38.03 o 
   5  13   2       22.23       10.47     11.69 o 
   6  13   2      208.33      212.17     19.27 o 
   7  13   2       21.99        8.45     19.72 o 
   8  13   2      527.00      518.28     35.91 o 
   9  13   2       81.13      111.26     28.17 o 
 -13  14   2        3.15      -17.60     17.60 o 
 -12  14   2       34.41       -6.34     16.90 o 
 -11  14   2       14.28       -5.87     13.86 o 
 -10  14   2      488.50      508.32     21.54 o 
  -9  14   2      520.81      492.65     14.84 o 
  -8  14   2      152.46      149.85     16.90 o 
  -7  14   2     1589.17     1619.34     35.21 o 
  -6  14   2       25.32       22.53      5.04 o 
  -5  14   2      706.99      633.08     27.82 o 
  -4  14   2      103.43      106.33      9.33 o 
  -3  14   2      167.09      168.35     25.70 o 
  -2  14   2     3400.39     3384.29     61.97 o 
  -1  14   2      700.01      628.83     19.72 o 
   0  14   2      353.58      374.52      8.96 o 
   1  14   2       29.48       39.06      8.45 o 
   2  14   2      349.63      296.55     10.42 o 
   3  14   2       45.67       32.31      8.92 o 
   4  14   2     1015.28      959.33     22.96 o 
   5  14   2      124.92      116.86     14.13 o 
   6  14   2        3.76       11.97     18.31 o 
   7  14   2       96.51       68.31     22.53 o 
   8  14   2      117.03       67.60     24.65 o 
   9  14   2      204.64      107.04     28.17 o 
 -13  15   2        7.77       32.39     19.01 o 
 -12  15   2       56.44       33.80     17.60 o 
 -11  15   2      424.46      450.28     21.14 o 
 -10  15   2        0.68       -7.98     13.38 o 
  -9  15   2      263.52      260.89     11.42 o 
  -8  15   2     2967.68     2934.87     32.47 o 
  -7  15   2      996.93     1012.78     15.84 o 
  -6  15   2        5.30        7.35     10.42 o 
  -5  15   2      231.14      218.69     22.18 o 
  -4  15   2     6875.54     6310.77    109.28 o 
  -3  15   2     2752.27     2566.62     54.93 o 
  -2  15   2      300.37      317.59     14.79 o 
  -1  15   2     1523.62     1497.79     34.50 o 
   0  15   2      100.74       85.88      8.45 o 
   1  15   2        0.59       -1.31      5.21 o 
   2  15   2      815.92      772.72     18.05 o 
   3  15   2      288.16      282.06     21.13 o 
   4  15   2      429.46      428.71     16.73 o 
   5  15   2      543.38      535.20     21.34 o 
   6  15   2      570.70      551.37     32.39 o 
   7  15   2      130.42      129.57     24.65 o 
   8  15   2      227.25      223.23     29.58 o 
 -12  16   2      135.95      100.70     18.31 o 
 -11  16   2       41.23       53.70     14.49 o 
 -10  16   2      606.54      557.39     21.41 o 
  -9  16   2      172.09      144.66      9.70 o 
  -8  16   2      407.25      428.44     12.32 o 
  -7  16   2       71.60       90.10     28.52 o 
  -6  16   2      828.80      824.80     26.17 o 
  -5  16   2     3601.05     3329.32     91.90 o 
  -4  16   2       60.76       57.09     10.02 o 
  -3  16   2     1497.20     1303.61     57.04 o 
  -2  16   2     1201.71     1210.49     32.39 o 
  -1  16   2       35.49       35.91     10.56 o 
   0  16   2       39.80       36.62     11.97 o 
   1  16   2      123.40      131.16      6.71 o 
   2  16   2       71.51       91.49      9.20 o 
   3  16   2      303.95      314.02     13.92 o 
   4  16   2      456.11      461.59     18.84 o 
   5  16   2      510.67      532.78     35.91 o 
   6  16   2       30.90       35.21     20.42 o 
   7  16   2      156.44      139.43     25.35 o 
 -12  17   2        7.40       11.27     16.20 o 
 -11  17   2     1068.12     1099.46     30.45 o 
 -10  17   2       72.56       53.76     27.82 o 
  -9  17   2       20.66       26.73      7.94 o 
  -8  17   2      533.86      560.21     17.37 o 
  -7  17   2     1127.09     1158.50     25.16 o 
  -6  17   2      990.67     1019.15     30.63 o 
  -5  17   2       46.81       54.93     17.96 o 
  -4  17   2      281.11      265.54     13.85 o 
  -3  17   2      259.98      269.70     15.49 o 
  -2  17   2      321.27      309.84     16.90 o 
  -1  17   2       57.48       48.59     11.27 o 
   0  17   2      242.73      203.51     10.56 o 
   1  17   2      845.18      760.82     27.82 o 
   2  17   2       78.08       70.77      9.46 o 
   3  17   2       31.52       33.45     10.46 o 
   4  17   2      119.87      119.69     15.49 o 
   5  17   2      136.67      176.04     18.55 o 
   6  17   2       22.72       14.79     20.42 o 
   7  17   2       74.90       38.03     22.53 o 
 -12  18   2       10.78       -3.52     14.79 o 
 -11  18   2      473.33      521.35     54.22 o 
 -10  18   2       12.25      -12.46     12.46 o 
  -9  18   2      149.33      144.18     16.55 o 
  -8  18   2       52.84       64.78     12.11 o 
  -7  18   2      102.17       77.51     10.91 o 
  -6  18   2      224.88      211.04     15.58 o 
  -5  18   2      221.50      181.96     13.93 o 
  -4  18   2       12.05       25.33     10.04 o 
  -3  18   2     1520.30     1399.91     37.32 o 
  -2  18   2       84.79       46.48     11.27 o 
  -1  18   2      357.86      367.58     20.42 o 
   0  18   2       15.59       14.08      7.04 o 
   1  18   2      319.99      302.09     13.38 o 
   2  18   2      558.55      569.63     21.13 o 
   3  18   2        2.92       -9.56     11.62 o 
   4  18   2       32.59       14.98     12.69 o 
   5  18   2      595.49      624.00     27.48 o 
   6  18   2      108.44      102.11     23.24 o 
 -11  19   2       73.15       93.61     27.83 o 
 -10  19   2       57.01       41.79     27.11 o 
  -9  19   2      247.42      253.50     17.19 o 
  -8  19   2       20.22       14.51     11.47 o 
  -7  19   2       86.05       85.01     16.90 o 
  -6  19   2        0.21      -11.36     11.36 o 
  -5  19   2     1240.56     1177.86     78.16 o 
  -4  19   2      112.47      115.49     12.68 o 
  -3  19   2       96.47      101.40     12.68 o 
  -2  19   2      118.21      138.02     14.08 o 
  -1  19   2        3.23       -4.23     11.27 o 
   0  19   2      353.85      315.47     13.38 o 
   1  19   2       15.04       10.56      9.86 o 
   2  19   2     1132.75     1263.38     29.93 o 
   3  19   2        2.61      -10.65     10.65 o 
   4  19   2      192.99      171.61     20.42 o 
   5  19   2      154.58      199.99     23.24 o 
 -11  20   2      327.59      352.87     35.39 o 
 -10  20   2       38.00       29.62     24.23 o 
  -9  20   2      265.91      277.25     20.42 o 
  -8  20   2       15.63       17.90     11.42 o 
  -7  20   2      247.61      275.40     19.08 o 
  -6  20   2      665.96      686.93     25.20 o 
  -5  20   2      139.91      127.13     13.40 o 
  -4  20   2        1.88       -2.82     11.27 o 
  -3  20   2      688.73      652.77     25.35 o 
  -2  20   2      547.85      511.23     19.72 o 
  -1  20   2     1005.43     1006.98     34.50 o 
   0  20   2      713.29      741.50     19.72 o 
   1  20   2      249.09      226.75     16.90 o 
   2  20   2      641.96      633.76     26.76 o 
   3  20   2      133.08      136.67     12.04 o 
   4  20   2      512.56      611.52     28.87 o 
 -10  21   2       19.98       40.67     23.99 o 
  -9  21   2        0.23      -12.31     13.44 o 
  -8  21   2      285.79      319.47     33.45 o 
  -7  21   2      434.13      463.03     32.74 o 
  -6  21   2       75.43       73.63     14.48 o 
  -5  21   2      315.10      290.83     18.31 o 
  -4  21   2        4.56       17.60     11.97 o 
  -3  21   2      139.48      152.10     15.49 o 
  -2  21   2      160.03      223.23     14.79 o 
  -1  21   2       68.51       78.87     11.27 o 
   0  21   2     1492.51     1504.13     29.58 o 
   1  21   2        4.58        9.86     14.08 o 
   2  21   2        4.30       11.27     17.60 o 
   3  21   2      157.93      161.26     24.65 o 
  -9  22   2       90.67      111.03     15.41 o 
  -8  22   2       60.24       67.43     12.89 o 
  -7  22   2      243.25      271.48     19.78 o 
  -6  22   2      346.90      393.24     21.83 o 
  -5  22   2      171.38      155.62     16.90 o 
  -4  22   2      208.75      228.86     17.60 o 
  -3  22   2        5.03       27.46     12.68 o 
  -2  22   2      176.55      208.44     17.60 o 
  -1  22   2      395.92      410.54     15.49 o 
   0  22   2       79.09       97.18     11.97 o 
   1  22   2      359.59      349.27     21.13 o 
   2  22   2       52.25       33.10     19.72 o 
  -8  23   2        3.06       -7.54     17.60 o 
  -7  23   2      239.79      296.25     29.58 o 
  -6  23   2      676.24      714.04     30.28 o 
  -5  23   2      401.36      420.40     23.24 o 
  -4  23   2       65.40       41.55     14.08 o 
  -3  23   2       21.38        2.82     13.38 o 
  -2  23   2       24.28       30.98     10.56 o 
  -1  23   2       82.97       71.83     10.56 o 
   0  23   2       11.79       28.17     11.97 o 
   1  23   2       12.54       -8.45     17.60 o 
  -6  24   2        8.34       28.87     15.49 o 
  -5  24   2      270.95      325.33     21.13 o 
  -4  24   2        3.37       18.31     14.08 o 
  -3  24   2      218.15      211.25     19.01 o 
  -2  24   2       85.36       91.54     10.56 o 
   1 -24   3       17.93        9.15     14.79 o 
   2 -24   3       11.95        4.23     12.68 o 
   3 -24   3        7.79        8.45     10.56 o 
   6 -24   3      360.04      373.22     19.72 o 
  -1 -23   3       43.96       30.28     14.79 o 
   0 -23   3      519.03      550.67     17.60 o 
   1 -23   3        2.02        2.11     14.08 o 
   2 -23   3       91.86       59.86     12.68 o 
   3 -23   3      332.80      284.49     16.20 o 
   6 -23   3       32.03       11.44     19.72 o 
   7 -23   3       60.55       50.69     13.58 o 
   8 -23   3        3.81      -14.79     14.79 o 
  -2 -22   3      471.50      482.36     23.24 o 
  -1 -22   3      678.76      651.37     24.65 o 
   0 -22   3      727.93      685.17     29.58 o 
   1 -22   3      245.87      252.80     17.60 o 
   2 -22   3       73.62       66.19     11.97 o 
   3 -22   3      155.86      157.74      9.86 o 
   5 -22   3        2.48        0.70     13.38 o 
   6 -22   3        3.49        7.28     10.23 o 
   7 -22   3       89.60       80.70     14.15 o 
   8 -22   3      556.81      634.66     30.98 o 
   9 -22   3      208.54      248.40     55.28 o 
  -4 -21   3       44.66       22.53     22.53 o 
  -3 -21   3      102.22      107.74     21.83 o 
  -2 -21   3        0.41      -13.38     13.38 o 
  -1 -21   3      309.45      276.74     16.20 o 
   0 -21   3      414.88      449.97     24.65 o 
   1 -21   3      381.97      364.77     20.42 o 
   2 -21   3      402.26      400.68     18.31 o 
   3 -21   3       96.63       80.28     14.79 o 
   5 -21   3        1.88       10.56     38.03 o 
   6 -21   3       16.45       -2.36     27.11 o 
   7 -21   3       88.35       67.74     13.42 o 
   8 -21   3      389.37      414.62     75.70 o 
   9 -21   3      511.78      459.19     67.95 o 
  10 -21   3      197.56      206.32     19.01 o 
  -5 -20   3       34.89       27.58     29.58 o 
  -4 -20   3      463.18      526.15     19.36 o 
  -3 -20   3      178.88      169.71     18.31 o 
  -2 -20   3      326.55      366.88     19.72 o 
  -1 -20   3       70.27       89.43     12.68 o 
   0 -20   3     1713.63     1697.07     45.77 o 
   1 -20   3      406.26      414.76     19.72 o 
   2 -20   3        3.47        0.00      8.45 o 
   5 -20   3       12.62        5.81     30.98 o 
   6 -20   3       80.39       84.34     25.70 o 
   7 -20   3       53.17       40.42     19.36 o 
   8 -20   3      457.24      416.66     22.12 o 
   9 -20   3       14.09        3.56     12.76 o 
  10 -20   3       44.93       21.71     22.53 o 
  -6 -19   3       35.25       31.69     19.72 o 
  -5 -19   3        1.05      -13.13     13.92 o 
  -4 -19   3      301.86      345.99     16.02 o 
  -3 -19   3       12.88       12.68     14.08 o 
  -2 -19   3      131.68      114.78     14.08 o 
  -1 -19   3      418.34      464.05     14.79 o 
   0 -19   3      729.74      715.45     26.76 o 
   1 -19   3      127.43      114.08     11.97 o 
   2 -19   3      818.71      780.23     21.83 o 
   4 -19   3      334.47      323.92     46.48 o 
   5 -19   3        0.11      -10.01     15.14 o 
   6 -19   3      182.73      165.70     12.79 o 
   7 -19   3       40.08       27.72     13.38 o 
   8 -19   3       75.05       80.65     10.90 o 
   9 -19   3        7.86      -12.07     12.07 o 
  10 -19   3      168.34      176.47     27.46 o 
  11 -19   3       19.87       -5.89     24.20 o 
  -6 -18   3      775.75      902.05     39.43 o 
  -5 -18   3      387.44      409.38     19.44 o 
  -4 -18   3      136.93      155.37     13.52 o 
  -3 -18   3      207.34      213.34     19.01 o 
  -2 -18   3       88.96       61.26     12.68 o 
  -1 -18   3     2885.22     2661.10     64.78 o 
   0 -18   3        0.19       -9.86     10.56 o 
   1 -18   3      336.92      338.71     16.20 o 
   4 -18   3      225.61      240.13     42.95 o 
   5 -18   3       42.99       38.58      8.87 o 
   6 -18   3      325.68      300.45     16.55 o 
   7 -18   3      517.61      478.98     21.36 o 
   8 -18   3       67.99       63.00     20.07 o 
   9 -18   3      486.52      508.42     21.63 o 
  10 -18   3       16.50        0.46     13.88 o 
  11 -18   3      385.42      489.71     23.01 o 
  -7 -17   3      698.61      726.01     38.73 o 
  -6 -17   3       20.07       17.60     18.31 o 
  -5 -17   3      154.20      202.15     16.04 o 
  -4 -17   3      179.76      160.56     12.45 o 
  -3 -17   3      112.87       96.38      9.92 o 
  -2 -17   3     2070.19     2140.85     36.21 o 
  -1 -17   3     1286.95     1219.64     36.62 o 
   0 -17   3      175.61      110.56     12.68 o 
   1 -17   3      920.35      868.96     23.94 o 
   3 -17   3      242.17      213.37     37.32 o 
   4 -17   3      196.26      204.92     38.73 o 
   5 -17   3      956.87      978.83     24.24 o 
   6 -17   3      687.48      719.81     22.87 o 
   7 -17   3      960.34      922.64     73.23 o 
   8 -17   3      248.25      251.45     21.83 o 
   9 -17   3        5.76      -11.98     11.98 o 
  10 -17   3       46.31       14.99     18.66 o 
  11 -17   3       76.13       48.09     13.35 o 
  12 -17   3      532.86      504.90     24.65 o 
  -8 -16   3      335.31      418.28     33.10 o 
  -7 -16   3        0.07      -19.01     19.01 o 
  -6 -16   3      124.54      132.76     18.45 o 
  -5 -16   3       36.42       39.13     12.52 o 
  -4 -16   3     2060.74     2097.79     37.67 o 
  -3 -16   3     1059.29      977.51     21.12 o 
  -2 -16   3      192.65      213.61      8.29 o 
  -1 -16   3     2453.50     2418.15     57.74 o 
   0 -16   3      300.61      304.91     16.90 o 
   1 -16   3      302.34      297.87     13.38 o 
   3 -16   3      589.27      588.69     52.11 o 
   4 -16   3      355.30      310.54     40.84 o 
   5 -16   3       53.72       30.73      8.76 o 
   6 -16   3     1051.17     1053.34     27.82 o 
   7 -16   3     1218.90     1194.25     32.36 o 
   8 -16   3        5.78        2.88      8.80 o 
   9 -16   3       17.18       10.13      7.21 o 
  10 -16   3      199.60      197.26     12.13 o 
  11 -16   3     1032.19     1084.17     29.90 o 
  12 -16   3      563.80      605.59     28.87 o 
  -8 -15   3      214.76      214.07     28.17 o 
  -7 -15   3       43.76       66.19     21.83 o 
  -6 -15   3       93.95       97.17     34.50 o 
  -5 -15   3     1492.57     1550.56     34.31 o 
  -4 -15   3        1.92        1.33      9.42 o 
  -3 -15   3      470.67      475.34     15.34 o 
  -2 -15   3     1310.99     1255.77     27.11 o 
  -1 -15   3     1493.51     1374.56     37.32 o 
   0 -15   3       39.70       21.83      9.15 o 
   1 -15   3       14.46        3.52      6.34 o 
   2 -15   3      222.74      223.23     32.39 o 
   3 -15   3     1375.55     1386.78     72.53 o 
   4 -15   3      168.24      169.00     33.80 o 
   5 -15   3       16.11       -5.16      7.42 o 
   6 -15   3        2.92       -2.62      9.89 o 
   7 -15   3     1638.39     1558.27     38.42 o 
   8 -15   3       62.49       57.04      5.91 o 
   9 -15   3      187.08      183.36     11.62 o 
  10 -15   3     1787.99     1816.63    119.01 o 
  11 -15   3       69.86       68.45     41.19 o 
  12 -15   3      711.94      745.73     32.39 o 
  13 -15   3      107.64      115.49     23.24 o 
  -9 -14   3       60.41       59.15     26.05 o 
  -8 -14   3        1.40        9.15     21.13 o 
  -7 -14   3      916.90      928.11     41.55 o 
  -6 -14   3      117.35       90.98     14.18 o 
  -5 -14   3      107.63      101.33     13.42 o 
  -4 -14   3       99.13       81.28     10.13 o 
  -3 -14   3       12.44       -5.20      8.45 o 
  -2 -14   3      485.12      490.64     11.92 o 
  -1 -14   3     3731.35     3647.65     52.53 o 
   0 -14   3      398.14      352.79     14.08 o 
   1 -14   3     2656.78     2808.27    111.96 o 
   2 -14   3      359.13      301.68     24.55 o 
   3 -14   3      566.37      456.23     35.21 o 
   4 -14   3      768.45      639.88     34.08 o 
   5 -14   3      874.87      751.81     19.11 o 
   6 -14   3      113.22       87.98     11.69 o 
   7 -14   3      544.24      527.46      9.96 o 
   8 -14   3      491.21      495.90     15.84 o 
   9 -14   3        6.53       -4.44      9.51 o 
  10 -14   3      283.75      310.59     17.43 o 
  11 -14   3        0.91       14.20     13.73 o 
  12 -14   3       50.46       42.95     18.31 o 
  13 -14   3       86.82       77.46     20.42 o 
  -9 -13   3      145.60      107.04     26.05 o 
  -8 -13   3      444.42      455.60     32.39 o 
  -7 -13   3      204.73      169.71     23.94 o 
  -6 -13   3      115.29      104.84     14.41 o 
  -5 -13   3        9.89       -2.00      9.62 o 
  -4 -13   3     3174.69     3101.62     61.97 o 
  -3 -13   3      275.42      239.33      9.70 o 
  -2 -13   3       58.68       42.25      7.75 o 
  -1 -13   3       45.65       39.12      5.63 o 
   0 -13   3      109.90      106.33      8.45 o 
   1 -13   3      633.68      664.04     45.77 o 
   2 -13   3      178.68      133.58     24.65 o 
   3 -13   3        0.13       10.65     15.49 o 
   4 -13   3      592.37      508.52     29.55 o 
   5 -13   3     3188.16     3086.15     57.68 o 
   6 -13   3      422.93      409.81     10.66 o 
   7 -13   3      796.02      750.80     11.83 o 
   8 -13   3      155.97      155.17      7.94 o 
   9 -13   3      780.99      767.70     16.74 o 
  10 -13   3       36.89       47.97     11.98 o 
  11 -13   3      741.95      708.62     26.67 o 
  12 -13   3      143.20      103.51     20.42 o 
  13 -13   3      115.01      115.49     22.53 o 
 -10 -12   3      729.17      868.96     48.59 o 
  -9 -12   3       17.54       10.56     22.53 o 
  -8 -12   3      170.18      117.60     23.94 o 
  -7 -12   3      160.35      138.72     21.83 o 
  -6 -12   3       58.42       47.21     12.92 o 
  -5 -12   3     1542.57     1562.19     56.69 o 
  -4 -12   3     1247.33     1180.13     34.15 o 
  -3 -12   3      237.79      208.05      8.92 o 
  -2 -12   3      174.00      162.16      6.42 o 
  -1 -12   3     1222.88     1312.20     27.11 o 
   0 -12   3      875.07      854.87     20.42 o 
   1 -12   3      883.04      834.45     49.29 o 
   2 -12   3     3837.54     3839.12     95.60 o 
   3 -12   3     8410.70     8117.57    179.48 o 
   4 -12   3      430.22      423.88     11.98 o 
   5 -12   3        4.36       -8.98     15.84 o 
   6 -12   3      791.49      733.32     14.06 o 
   7 -12   3     2694.88     2623.55     32.39 o 
   8 -12   3     1076.18     1005.56     21.83 o 
   9 -12   3     2478.71     2343.72     64.78 o 
  10 -12   3     2083.70     2041.02     54.93 o 
  11 -12   3      110.08      101.40     15.49 o 
  12 -12   3      215.68      195.76     19.72 o 
  13 -12   3        4.49       25.35     16.90 o 
 -10 -11   3      208.02      182.38     30.98 o 
  -9 -11   3      106.19       90.14     25.35 o 
  -8 -11   3        6.91        9.15     19.72 o 
  -7 -11   3      155.72      155.62     21.13 o 
  -6 -11   3     1437.75     1393.10     38.38 o 
  -5 -11   3        1.64       -9.12      9.12 o 
  -4 -11   3       63.61       55.91      9.15 o 
  -3 -11   3     6692.35     6621.47     88.73 o 
  -2 -11   3      764.76      727.02     11.83 o 
  -1 -11   3      147.88      113.56      4.89 o 
   0 -11   3     3916.33     3984.39     62.35 o 
   1 -11   3     7813.94     7536.96    166.53 o 
   2 -11   3     1589.04     1452.56     45.80 o 
   3 -11   3       25.98       59.28     13.33 o 
   4 -11   3       24.34       22.31     11.62 o 
   5 -11   3       15.56       14.36      4.93 o 
   6 -11   3      629.86      641.32     11.95 o 
   7 -11   3     3239.16     3339.87     33.80 o 
   8 -11   3     1401.62     1384.73     19.75 o 
   9 -11   3       46.06       28.33      7.42 o 
  10 -11   3      368.05      305.75     20.42 o 
  11 -11   3      245.81      264.77     18.31 o 
  12 -11   3       17.51        4.93     15.49 o 
  13 -11   3        3.95       23.24     17.60 o 
 -11 -10   3       56.59       34.50     28.17 o 
 -10 -10   3        2.13      -23.94     23.94 o 
  -9 -10   3      104.42      121.82     26.05 o 
  -8 -10   3      516.75      489.41     31.69 o 
  -7 -10   3       63.58       61.26     19.01 o 
  -6 -10   3     1043.79     1084.96     28.38 o 
  -5 -10   3     2520.47     2508.42     37.07 o 
  -4 -10   3       68.40       92.20      8.20 o 
  -3 -10   3     8253.09     7913.07    103.87 o 
  -2 -10   3     3284.65     3517.78     34.54 o 
  -1 -10   3       52.17       68.19      4.16 o 
   0 -10   3      505.97      367.58     10.00 o 
   1 -10   3      415.68      425.08     23.34 o 
   2 -10   3      115.22      175.77     15.93 o 
   3 -10   3        1.73       14.02     10.82 o 
   4 -10   3     1213.27     1181.48     20.34 o 
   5 -10   3     2929.46     2893.91     36.34 o 
   6 -10   3      743.84      855.30     12.45 o 
   7 -10   3     1546.19     1502.54     19.44 o 
   8 -10   3      210.55      171.13      9.11 o 
   9 -10   3       22.16        8.83     11.97 o 
  10 -10   3      402.01      467.37     53.87 o 
  11 -10   3      233.81      204.92     21.13 o 
  12 -10   3       50.10       45.07     19.01 o 
  13 -10   3      109.09      122.53     20.42 o 
  14 -10   3       34.91       33.10     21.83 o 
 -11  -9   3       21.10        2.82     27.46 o 
 -10  -9   3       43.41        2.11     23.24 o 
  -9  -9   3        2.95       -9.86     21.83 o 
  -8  -9   3     1626.78     1475.26     52.11 o 
  -7  -9   3      305.12      282.97     20.45 o 
  -6  -9   3      100.76       73.67     11.13 o 
  -5  -9   3      447.48      435.07     27.46 o 
  -4  -9   3      241.03      204.42      8.20 o 
  -3  -9   3     2203.75     2191.32     44.36 o 
  -2  -9   3     3808.45     3745.09     36.53 o 
  -1  -9   3       52.30       81.12      4.04 o 
   0  -9   3     1985.39     1971.00     77.46 o 
   1  -9   3      160.96      151.23     14.91 o 
   2  -9   3       68.19       77.93     12.13 o 
   3  -9   3     6314.61     6246.78    193.65 o 
   4  -9   3     1096.12     1251.11     17.19 o 
   5  -9   3      204.36      229.79      8.08 o 
   6  -9   3     4076.26     4020.70     44.36 o 
   7  -9   3      663.51      589.54     12.01 o 
   8  -9   3       82.74       94.71     11.27 o 
   9  -9   3       37.50       24.56     10.21 o 
  10  -9   3      439.44      453.75     20.91 o 
  11  -9   3      185.51      190.13     20.42 o 
  12  -9   3       16.57       37.32     19.01 o 
  13  -9   3     1052.79     1136.55     44.36 o 
  14  -9   3      165.23      162.67     23.24 o 
 -12  -8   3       19.64       12.68     30.28 o 
 -11  -8   3       70.23       89.43     28.17 o 
 -10  -8   3        1.42      -22.53     22.53 o 
  -9  -8   3      798.65      819.67     42.25 o 
  -8  -8   3       38.42        6.34     19.01 o 
  -7  -8   3        1.27       -6.40     14.08 o 
  -6  -8   3       25.92       31.39      9.11 o 
  -5  -8   3       12.18        6.19      7.10 o 
  -4  -8   3      359.33      379.53     10.14 o 
  -3  -8   3     2032.83     1829.85     22.62 o 
  -2  -8   3     2247.84     2238.07     23.12 o 
  -1  -8   3     2670.04     2573.99     27.85 o 
   0  -8   3      131.06      146.42      5.43 o 
   1  -8   3    10321.77    10608.07    221.55 o 
   2  -8   3     1903.08     1681.33     75.35 o 
   3  -8   3     3304.13     3549.76     41.42 o 
   4  -8   3      500.28      505.34     14.79 o 
   5  -8   3       75.24       79.12      8.80 o 
   6  -8   3     3879.71     4016.38     38.24 o 
   7  -8   3      750.72      692.53     12.34 o 
   8  -8   3      872.50      971.29     17.56 o 
   9  -8   3       27.20       50.58      9.92 o 
  10  -8   3       86.02       81.37     14.76 o 
  11  -8   3       58.71       27.46     16.20 o 
  12  -8   3      140.30      140.13     21.83 o 
  13  -8   3      475.16      495.04     33.10 o 
  14  -8   3      222.72      215.48     28.17 o 
 -12  -7   3      262.45      304.91     37.32 o 
 -11  -7   3      102.94      100.70     28.17 o 
 -10  -7   3      349.95      312.66     31.69 o 
  -9  -7   3       63.92       66.19     21.83 o 
  -8  -7   3     1107.18     1075.78     35.27 o 
  -7  -7   3     6350.82     6231.56    207.38 o 
  -6  -7   3      950.39      903.06     20.32 o 
  -5  -7   3     1786.25     1850.15     27.46 o 
  -4  -7   3      811.58      823.62     21.83 o 
  -3  -7   3     6676.17     6118.12     57.60 o 
  -2  -7   3     1164.88     1039.88     15.84 o 
  -1  -7   3     7916.44     8247.66     79.00 o 
   0  -7   3     6830.43     6900.76     78.42 o 
   1  -7   3      187.27      185.70     19.01 o 
   2  -7   3      507.40      482.36     30.98 o 
   3  -7   3      659.94      581.81     25.70 o 
   4  -7   3     3076.78     3135.75     35.19 o 
   5  -7   3     1315.67     1246.73     15.87 o 
   6  -7   3     1646.30     1544.20     17.92 o 
   7  -7   3     1029.21      931.04     14.54 o 
   8  -7   3      227.38      234.68      9.49 o 
   9  -7   3      259.35      216.29     15.47 o 
  10  -7   3      127.52      166.19     19.01 o 
  11  -7   3      258.38      228.86     22.53 o 
  12  -7   3     2500.79     2413.93     63.38 o 
  13  -7   3       67.44       61.26     22.53 o 
  14  -7   3      174.30      209.14     28.17 o 
 -12  -6   3        7.33       16.90     28.17 o 
 -11  -6   3      301.52      358.43     36.62 o 
 -10  -6   3      162.04      169.71     27.46 o 
  -9  -6   3     3180.88     3019.52     66.06 o 
  -8  -6   3      553.92      495.11     24.53 o 
  -7  -6   3      141.47      117.78      9.69 o 
  -6  -6   3     3814.34     3707.96     45.74 o 
  -5  -6   3      624.51      538.69     13.12 o 
  -4  -6   3     8507.59     8379.55     88.08 o 
  -3  -6   3      206.82      215.46      6.60 o 
  -2  -6   3     1481.32     1502.20     17.63 o 
  -1  -6   3     4344.65     4206.00     41.62 o 
   0  -6   3      713.28      789.15     39.08 o 
   1  -6   3      339.97      390.89     17.41 o 
   2  -6   3     2934.99     3014.59     51.41 o 
   3  -6   3     3699.01     3697.30     39.60 o 
   4  -6   3     6427.19     6793.45     63.36 o 
   5  -6   3     3151.64     3366.47     32.15 o 
   6  -6   3     1973.57     1869.23     20.90 o 
   7  -6   3       81.16       87.60     10.56 o 
   8  -6   3       15.62       11.83      6.70 o 
   9  -6   3       47.23       36.62     11.95 o 
  10  -6   3     3822.81     3630.05     89.43 o 
  11  -6   3      259.84      221.11     25.35 o 
  12  -6   3        6.66        3.52     21.83 o 
  13  -6   3     1970.05     1949.17     68.31 o 
  14  -6   3        9.25       47.18     24.65 o 
 -12  -5   3       40.64        2.82     26.05 o 
 -11  -5   3        4.05      -17.56     17.56 o 
 -10  -5   3      618.52      569.39     29.09 o 
  -9  -5   3       17.10       23.46     15.56 o 
  -8  -5   3      151.12      140.54     15.18 o 
  -7  -5   3     2102.41     2057.58     74.64 o 
  -6  -5   3     4361.14     4034.30    105.98 o 
  -5  -5   3       73.83       57.11      9.15 o 
  -4  -5   3     3296.18     3667.08     76.76 o 
  -3  -5   3      630.50      584.15     10.87 o 
  -2  -5   3       93.23      103.16      5.63 o 
  -1  -5   3     8748.00     8777.85    102.81 o 
   0  -5   3     1179.22     1324.15     29.93 o 
   1  -5   3      149.75      171.12     10.70 o 
   2  -5   3    11311.26    11485.21    117.49 o 
   3  -5   3      738.28      776.11     30.63 o 
   4  -5   3        0.56       -1.51      3.38 o 
   5  -5   3     1365.05     1511.47     17.27 o 
   6  -5   3      486.14      438.20     15.49 o 
   7  -5   3      267.30      326.95      9.51 o 
   8  -5   3      129.43      119.91      8.85 o 
   9  -5   3      287.81      322.43     16.93 o 
  10  -5   3      328.15      367.58     27.46 o 
  11  -5   3       12.64       26.76     19.72 o 
  12  -5   3      526.95      578.84     37.32 o 
  13  -5   3       82.60      111.96     28.87 o 
  14  -5   3       36.79       33.80     28.17 o 
 -13  -4   3       10.30       47.18     40.84 o 
 -12  -4   3       35.05       45.07     32.04 o 
 -11  -4   3      427.00      509.53     30.98 o 
 -10  -4   3      417.68      427.87     26.76 o 
  -9  -4   3       47.41       37.32     19.36 o 
  -8  -4   3        3.71       -5.12     11.13 o 
  -7  -4   3     2063.95     2093.02     28.71 o 
  -6  -4   3      830.91      780.44     15.22 o 
  -5  -4   3        7.51       12.21      5.04 o 
  -4  -4   3     5282.86     5889.62     59.71 o 
  -3  -4   3    19312.48    20042.74    188.08 o 
  -2  -4   3      656.00      617.43      8.96 o 
  -1  -4   3      480.69      411.43      9.15 o 
   0  -4   3     4603.47     4797.34     47.52 o 
   1  -4   3       24.67       10.54      2.11 o 
   2  -4   3     1110.92     1072.93     12.63 o 
   3  -4   3       79.04       68.43      2.99 o 
   4  -4   3     3069.78     3375.64     33.10 o 
   5  -4   3    10868.25    11237.65    102.19 o 
   6  -4   3      176.03      198.25      5.71 o 
   7  -4   3      365.98      345.08      8.70 o 
   8  -4   3       87.82       94.35      7.92 o 
   9  -4   3       77.59       78.16     16.20 o 
  10  -4   3      243.16      197.43     39.08 o 
  11  -4   3       49.60       10.56     19.72 o 
  12  -4   3     1080.95      971.77     47.88 o 
  13  -4   3      149.73      159.85     30.28 o 
  14  -4   3      326.21      295.05     37.32 o 
 -13  -3   3       17.82      -11.79     26.83 o 
 -12  -3   3      451.36      487.75     31.80 o 
 -11  -3   3     1367.34     1380.68     59.15 o 
 -10  -3   3       80.79       78.50     15.91 o 
  -9  -3   3      159.14      178.01     25.70 o 
  -8  -3   3      147.85      160.94     14.68 o 
  -7  -3   3      876.98      946.72     30.28 o 
  -6  -3   3      185.68      190.29      7.56 o 
  -5  -3   3      248.01      186.35     16.90 o 
  -4  -3   3    27687.45    28651.67    253.74 o 
  -3  -3   3      680.48      705.40     10.13 o 
  -2  -3   3     1835.37     2166.25     20.42 o 
  -1  -3   3      348.18      348.18      5.91 o 
   0  -3   3     3870.35     3870.58     33.18 o 
   1  -3   3       31.85       41.65      2.20 o 
   2  -3   3      590.61      650.95      8.08 o 
   3  -3   3    15753.05    16343.19    138.08 o 
   4  -3   3    13692.79    14327.39    116.46 o 
   5  -3   3      462.02      531.75      9.20 o 
   6  -3   3     1440.99     1451.25     17.55 o 
   7  -3   3      637.66      654.12     13.73 o 
   8  -3   3      148.11      137.71     11.97 o 
   9  -3   3      976.70      868.85     43.66 o 
  10  -3   3     1395.87     1287.29     69.01 o 
  11  -3   3     1652.93     1557.53     65.49 o 
  12  -3   3      208.96      206.32     29.58 o 
  13  -3   3      431.84      419.69     38.03 o 
  14  -3   3       21.19       76.76     30.98 o 
 -13  -2   3      487.82      501.90     66.54 o 
 -12  -2   3      497.11      515.72     31.96 o 
 -11  -2   3       42.66       60.29     22.18 o 
 -10  -2   3      761.23      760.88     42.95 o 
  -9  -2   3      145.15      131.36     15.44 o 
  -8  -2   3     1116.35     1083.59     23.31 o 
  -7  -2   3      191.55      187.33      8.32 o 
  -6  -2   3     4234.99     4307.16     42.30 o 
  -5  -2   3     5676.94     5800.29     53.63 o 
  -4  -2   3     9891.98    10356.22     96.47 o 
  -3  -2   3    10265.12    10610.46     91.02 o 
  -2  -2   3      135.78      132.10      4.40 o 
  -1  -2   3     4341.22     4099.67     40.05 o 
   0  -2   3     1080.60     1249.30     13.49 o 
   1  -2   3     3458.10     3699.32     34.47 o 
   2  -2   3      766.13      566.60      5.91 o 
   3  -2   3     4470.18     4558.92     37.09 o 
   4  -2   3     1507.60     1504.48     14.94 o 
   5  -2   3     6955.62     7513.44     64.02 o 
   6  -2   3     3272.41     3466.68     47.88 o 
   7  -2   3      205.51      216.92      7.97 o 
   8  -2   3     1224.29     1229.00     31.69 o 
   9  -2   3      566.67      636.76     20.79 o 
  10  -2   3        1.09       -5.49     22.53 o 
  11  -2   3        0.71      -10.76     16.90 o 
  12  -2   3      608.97      657.00     41.55 o 
  13  -2   3        8.02       -6.34     26.05 o 
 -13  -1   3        8.02       18.27     42.60 o 
 -12  -1   3      452.26      460.53     30.42 o 
 -11  -1   3       77.20       74.33     16.93 o 
 -10  -1   3        6.29      -13.19     13.19 o 
  -9  -1   3      173.95      155.83     15.41 o 
  -8  -1   3     1444.56     1353.61     26.05 o 
  -7  -1   3     3655.35     3689.68     38.07 o 
  -6  -1   3     1565.76     1594.78     20.75 o 
  -5  -1   3     1102.70      990.00     14.34 o 
  -4  -1   3    15666.87    16029.81    136.86 o 
  -3  -1   3      240.50      272.03      6.69 o 
  -2  -1   3    18363.18    18567.04    165.44 o 
  -1  -1   3       58.26       92.65      5.99 o 
   1  -1   3    33399.97    33284.81    349.63 o 
   2  -1   3     6272.33     6558.87     51.78 o 
   3  -1   3      570.57      525.03      6.97 o 
   4  -1   3      145.68      199.15     13.38 o 
   5  -1   3      666.13      613.21     11.62 o 
   6  -1   3      987.37      943.44     15.49 o 
   7  -1   3      643.77      655.78     29.58 o 
   8  -1   3     1328.25     1296.39     27.46 o 
   9  -1   3      500.88      496.77     21.41 o 
  10  -1   3       15.05       16.46     15.36 o 
  11  -1   3      504.01      430.62     26.68 o 
  12  -1   3     1306.60     1248.21     44.81 o 
  13  -1   3      413.11      588.69     42.95 o 
 -14   0   3       32.00        7.75     40.84 o 
 -13   0   3       26.63       20.25     22.48 o 
 -12   0   3       44.70       58.30     20.64 o 
 -11   0   3      143.47      123.96     17.67 o 
 -10   0   3      668.86      619.11     25.88 o 
  -9   0   3      159.88      142.61     18.31 o 
  -8   0   3     3517.27     3414.61     50.35 o 
  -7   0   3     5564.12     5445.22     55.75 o 
  -6   0   3       35.62       58.02      5.86 o 
  -5   0   3     2139.78     2185.87     24.36 o 
  -4   0   3    10310.76    10546.05    102.22 o 
  -3   0   3      867.35     1239.49     19.36 o 
  -2   0   3       45.25        6.23      3.52 o 
  -1   0   3    13047.08    13078.50    207.03 o 
   1   0   3    10447.12    10678.89    193.30 o 
   2   0   3      426.69      415.12      5.98 o 
   3   0   3      107.77      120.43      3.49 o 
   4   0   3      200.27      241.22      5.21 o 
   5   0   3       18.16       33.15      4.40 o 
   6   0   3      124.45      154.71      6.60 o 
   7   0   3       14.22       -0.73      5.91 o 
   8   0   3     1319.67     1287.44     51.76 o 
   9   0   3     1366.20     1226.78     33.09 o 
  10   0   3      551.94      592.82     24.88 o 
  11   0   3      283.87      349.79     26.16 o 
  12   0   3       16.59       48.17     21.09 o 
  13   0   3      558.35      703.39     38.42 o 
 -14   1   3        0.04       21.13     40.14 o 
 -13   1   3      102.41       88.10     22.99 o 
 -12   1   3      112.95      117.70     21.09 o 
 -11   1   3       14.63        0.66     16.20 o 
 -10   1   3     2025.19     1977.17     44.06 o 
  -9   1   3      520.10      535.19     19.11 o 
  -8   1   3     1077.44      993.46     19.62 o 
  -7   1   3      398.31      425.63     11.13 o 
  -6   1   3     9464.51     9633.23    103.87 o 
  -5   1   3     8624.48     8512.96     69.21 o 
  -4   1   3        0.66        0.64      3.17 o 
  -3   1   3     3423.25     3863.26     37.13 o 
  -2   1   3     7559.63     7137.07     58.94 o 
  -1   1   3    11548.83    10976.71    223.58 o 
   0   1   3     6088.04     3715.96    105.63 o 
   1   1   3      266.21      262.61      5.28 o 
   2   1   3     7668.10     7795.85     66.96 o 
   3   1   3      715.70      553.69      8.92 o 
   4   1   3      483.54      531.14     10.14 o 
   5   1   3       46.57       51.42      4.80 o 
   6   1   3     1242.60     1161.12     17.33 o 
   7   1   3     3201.38     3183.67     36.34 o 
   8   1   3      136.68      132.97     11.30 o 
   9   1   3     1022.83     1081.92     67.25 o 
  10   1   3      464.59      501.43     29.22 o 
  11   1   3     1140.49     1201.87     42.61 o 
  12   1   3       31.14       27.30     20.84 o 
  13   1   3      519.54      590.60     43.46 o 
 -14   2   3      587.47      671.79     40.84 o 
 -13   2   3       19.46       61.97     27.46 o 
 -12   2   3      981.24      919.22     41.55 o 
 -11   2   3      596.58      550.25     27.99 o 
 -10   2   3      547.22      591.70     23.90 o 
  -9   2   3       37.92       16.02     13.38 o 
  -8   2   3     1817.42     1690.41     24.61 o 
  -7   2   3     8296.17     8381.36     76.93 o 
  -6   2   3    10846.29    11447.13    117.25 o 
  -5   2   3      241.16      155.01     11.97 o 
  -4   2   3     4073.12     4234.62     37.26 o 
  -3   2   3     1824.31     1702.57     15.54 o 
  -2   2   3     2810.83     2795.35     25.39 o 
  -1   2   3     5149.32     5220.77    132.74 o 
   0   2   3     4535.89     5020.10    122.88 o 
   1   2   3      138.41      122.40      5.28 o 
   2   2   3       42.68       72.97      3.52 o 
   3   2   3        7.95        4.58      2.87 o 
   4   2   3       38.15       30.56      4.40 o 
   5   2   3     3236.46     2954.20     30.29 o 
   6   2   3      950.42      996.00     15.05 o 
   7   2   3     1688.45     1652.40     26.36 o 
   8   2   3     5976.87     5787.90     89.08 o 
   9   2   3       71.10       87.95     14.91 o 
  10   2   3       42.88       34.76     15.18 o 
  11   2   3       75.34       96.20     18.34 o 
  12   2   3      239.90      195.92     30.55 o 
  13   2   3      682.29      865.66     75.00 o 
 -14   3   3       12.23       34.50     23.94 o 
 -13   3   3       82.11      111.96     28.87 o 
 -12   3   3       54.46       32.39     18.59 o 
 -11   3   3     3866.54     3828.67     79.37 o 
 -10   3   3        6.01       11.68     14.33 o 
  -9   3   3      760.33      791.41     21.60 o 
  -8   3   3      857.20      931.50     16.18 o 
  -7   3   3      111.02      119.89      9.15 o 
  -6   3   3     1116.60     1081.77     27.11 o 
  -5   3   3    10174.16    11243.96    107.04 o 
  -4   3   3     1170.17     1264.46     14.18 o 
  -3   3   3    14556.34    15193.16    196.82 o 
  -2   3   3     8619.43     8976.72    164.43 o 
  -1   3   3      848.13      963.10     14.79 o 
   0   3   3     3032.64     3314.56     26.57 o 
   1   3   3     6446.42     6949.15     52.11 o 
   2   3   3       80.30       79.57      3.71 o 
   3   3   3     1820.05     1596.23     32.39 o 
   4   3   3    10265.18    10645.09     97.95 o 
   5   3   3      165.75      157.62      6.60 o 
   6   3   3     2639.52     2563.35     29.96 o 
   7   3   3       40.34       45.05     11.97 o 
   8   3   3      181.36      195.72     16.18 o 
   9   3   3       53.47       74.48     20.07 o 
  10   3   3      308.12      316.49     21.66 o 
  11   3   3      403.68      435.54     29.61 o 
  12   3   3      178.41      159.07     34.50 o 
  13   3   3      172.97      144.36     32.54 o 
 -14   4   3      122.92      141.54     27.46 o 
 -13   4   3      211.54      183.09     25.35 o 
 -12   4   3       98.49      101.40     24.65 o 
 -11   4   3      234.28      256.31     21.75 o 
 -10   4   3      381.61      332.86     21.60 o 
  -9   4   3       48.16       57.60      9.30 o 
  -8   4   3        2.14       -5.96      8.10 o 
  -7   4   3      123.82      121.56      6.21 o 
  -6   4   3     1050.47      986.33     14.18 o 
  -5   4   3     4124.81     4192.52     40.97 o 
  -4   4   3        0.89       -1.69      2.34 o 
  -3   4   3      275.63      220.87      6.69 o 
  -2   4   3    16591.75    18243.95    149.02 o 
  -1   4   3     2915.16     3623.32     34.26 o 
   0   4   3     8151.53     8414.87     85.21 o 
   1   4   3      744.85      770.04      8.20 o 
   2   4   3     1007.75     1116.52     12.69 o 
   3   4   3     1474.89     1764.02     34.50 o 
   4   4   3       16.88       43.49      4.80 o 
   5   4   3      791.25      734.56     12.89 o 
   6   4   3      270.19      246.76     23.59 o 
   7   4   3      501.55      459.69     15.76 o 
   8   4   3     1070.97     1058.87     30.36 o 
   9   4   3       85.73      116.67     16.41 o 
  10   4   3      411.86      426.14     39.43 o 
  11   4   3        5.91        2.16     20.64 o 
  12   4   3      159.16      139.11     42.25 o 
 -14   5   3      345.53      385.19     32.39 o 
 -13   5   3      167.16      171.82     24.65 o 
 -12   5   3       80.73       30.28     18.31 o 
 -11   5   3      453.23      421.80     30.98 o 
 -10   5   3        3.70      -11.49     13.81 o 
  -9   5   3      791.30      815.71     25.14 o 
  -8   5   3      156.37      145.02     12.68 o 
  -7   5   3       76.18       68.82      5.21 o 
  -6   5   3      697.32      691.63     10.32 o 
  -5   5   3     1281.60     1161.65     15.22 o 
  -4   5   3      549.88      685.19     10.94 o 
  -3   5   3     2429.17     2501.72     25.70 o 
  -2   5   3     9753.54    10381.35    108.80 o 
  -1   5   3      843.10      892.89     11.16 o 
   0   5   3     2100.51     2315.47     37.67 o 
   1   5   3      931.72      830.37     19.36 o 
   2   5   3     2629.14     3144.88     45.07 o 
   3   5   3     1187.58     1277.94     17.12 o 
   4   5   3       44.22       31.50      4.97 o 
   5   5   3        5.42        7.12     12.32 o 
   6   5   3      292.78      301.88     10.50 o 
   7   5   3      176.74      178.82     13.02 o 
   8   5   3       16.64        6.20     12.69 o 
   9   5   3        9.89       33.87     16.53 o 
  10   5   3      633.63      700.12     33.45 o 
  11   5   3      115.68      128.01     22.99 o 
  12   5   3        4.15       14.79     28.17 o 
 -14   6   3       34.96       64.08     24.65 o 
 -13   6   3       60.30       50.00     21.83 o 
 -12   6   3      212.25      203.51     22.53 o 
 -11   6   3     2716.09     2901.22     66.19 o 
 -10   6   3      752.36      829.52     31.69 o 
  -9   6   3       83.85       65.49     11.13 o 
  -8   6   3     3371.40     3228.42     38.21 o 
  -7   6   3      921.41      898.97     20.07 o 
  -6   6   3     3176.62     3125.78     42.25 o 
  -5   6   3      303.44      292.17      7.94 o 
  -4   6   3     2043.67     2017.28     46.83 o 
  -3   6   3    16868.80    17425.29    192.67 o 
  -2   6   3     3717.57     4184.76     48.46 o 
  -1   6   3      447.41      512.31      7.78 o 
   0   6   3      319.85      250.70      5.98 o 
   1   6   3     2530.36     2700.08     25.55 o 
   2   6   3      737.43      687.77     10.63 o 
   3   6   3     6722.45     6997.82     70.16 o 
   4   6   3     2628.94     2560.87     30.06 o 
   5   6   3       30.47       24.89     10.56 o 
   6   6   3     3088.62     2966.40     38.81 o 
   7   6   3     1534.91     1524.91     45.42 o 
   8   6   3       30.13       21.24     15.49 o 
   9   6   3     1177.44     1178.80     42.25 o 
  10   6   3      587.83      554.32     42.60 o 
  11   6   3      838.67      830.23     47.88 o 
  12   6   3       40.31       39.43     30.28 o 
 -14   7   3       82.07       41.55     21.13 o 
 -13   7   3       58.31       36.62     18.31 o 
 -12   7   3     1208.83     1194.29     37.32 o 
 -11   7   3        9.67       -4.23     14.79 o 
 -10   7   3      853.40      816.14     28.87 o 
  -9   7   3     2777.17     2802.66     68.31 o 
  -8   7   3     1680.68     1615.82     22.46 o 
  -7   7   3      255.86      282.32      8.45 o 
  -6   7   3     1502.17     1467.71     22.18 o 
  -5   7   3     6175.24     5874.97     56.15 o 
  -4   7   3    12859.03    13320.50    120.60 o 
  -3   7   3      539.98      533.26     10.29 o 
  -2   7   3     4463.72     4462.10     51.71 o 
  -1   7   3        4.14       16.21      4.93 o 
   0   7   3     5032.18     5028.75     49.76 o 
   1   7   3      828.91      771.29     18.31 o 
   2   7   3       54.55       46.74      3.98 o 
   3   7   3      348.23      517.68     17.96 o 
   4   7   3      228.69      247.74      8.20 o 
   5   7   3     1794.43     1818.45     23.84 o 
   6   7   3       69.87       62.64      8.96 o 
   7   7   3      621.01      640.09     42.95 o 
   8   7   3      431.36      426.12     24.17 o 
   9   7   3      233.67      196.47     27.46 o 
  10   7   3     2237.67     2356.89     75.35 o 
  11   7   3      150.43      132.39     30.98 o 
  12   7   3       78.93       64.08     30.98 o 
 -14   8   3      564.16      556.30     35.91 o 
 -13   8   3      596.16      563.34     28.17 o 
 -12   8   3      113.83      130.27     19.01 o 
 -11   8   3      550.93      445.04     22.53 o 
 -10   8   3       27.33        1.31     15.49 o 
  -9   8   3       13.84       -0.19     15.14 o 
  -8   8   3     1865.92     1894.45     42.60 o 
  -7   8   3      323.88      351.31     13.38 o 
  -6   8   3     9911.11     9706.10     96.09 o 
  -5   8   3      885.71      955.29     12.85 o 
  -4   8   3      303.42      330.08     10.91 o 
  -3   8   3     1849.07     1740.46     22.92 o 
  -2   8   3      274.08      183.41      5.21 o 
  -1   8   3      341.37      290.01      6.69 o 
   0   8   3     3389.18     3691.64     37.80 o 
   1   8   3     1259.72     1182.98     21.13 o 
   2   8   3     3643.09     3762.75     39.80 o 
   3   8   3      548.00      697.74     13.01 o 
   4   8   3     1171.21     1113.22     26.05 o 
   5   8   3       11.58       20.32      6.76 o 
   6   8   3      593.06      576.04     17.90 o 
   7   8   3        0.49       -2.02     14.03 o 
   8   8   3     1020.68      960.50     42.95 o 
   9   8   3      855.98      845.02     45.07 o 
  10   8   3       10.18       -7.04     23.94 o 
  11   8   3       17.09      -25.35     25.35 o 
 -14   9   3        6.14      -20.42     20.42 o 
 -13   9   3       26.64       27.46     21.83 o 
 -12   9   3      211.08      226.04     23.94 o 
 -11   9   3       46.30       37.32     16.20 o 
 -10   9   3      731.25      714.60     26.00 o 
  -9   9   3       17.79       22.75     10.32 o 
  -8   9   3     2971.41     2857.86     75.00 o 
  -7   9   3    11206.50    11192.18    111.03 o 
  -6   9   3     1016.11     1039.67     14.72 o 
  -5   9   3      969.09      922.77     15.49 o 
  -4   9   3        7.13       -0.15      4.56 o 
  -3   9   3    12630.41    13222.69    147.33 o 
  -2   9   3     6830.25     7709.85     71.27 o 
  -1   9   3     3685.38     3813.87     41.45 o 
   0   9   3     1841.43     1736.66     20.12 o 
   1   9   3     1124.58     1063.58     12.33 o 
   2   9   3     1425.96     1435.86     18.90 o 
   3   9   3       21.30       15.49      4.98 o 
   4   9   3      685.57      620.09     15.03 o 
   5   9   3     2605.20     2573.52     71.12 o 
   6   9   3       10.77        3.28     10.13 o 
   7   9   3     3357.25     3289.93     83.80 o 
   8   9   3      369.59      307.73     28.17 o 
   9   9   3     1162.66     1118.94     50.00 o 
  10   9   3      175.76      180.27     31.69 o 
  11   9   3      392.69      392.23     38.73 o 
 -14  10   3      179.65      211.25     27.46 o 
 -13  10   3       65.33       42.25     21.13 o 
 -12  10   3     1138.23     1068.24     39.43 o 
 -11  10   3       19.16        0.00     15.49 o 
 -10  10   3       66.71       65.61     13.65 o 
  -9  10   3      358.62      413.16     14.68 o 
  -8  10   3      433.50      422.92     25.00 o 
  -7  10   3       34.39       27.01      6.47 o 
  -6  10   3     3653.43     3373.01     34.78 o 
  -5  10   3     4240.75     4424.95     42.71 o 
  -4  10   3     1320.78     1127.20     31.69 o 
  -3  10   3       87.38       96.74      4.26 o 
  -2  10   3      400.10      411.94      8.45 o 
  -1  10   3       30.88       38.95      3.52 o 
   0  10   3       99.72      191.78      7.04 o 
   1  10   3     2940.29     2967.90     27.47 o 
   2  10   3      659.39      638.36     11.62 o 
   3  10   3     3182.23     3153.64     36.31 o 
   4  10   3      616.95      600.88     15.22 o 
   5  10   3      306.09      286.18     12.13 o 
   6  10   3       83.78       87.92     13.42 o 
   7  10   3     1483.41     1490.75     52.11 o 
   8  10   3      157.30      142.95     25.35 o 
   9  10   3      128.46      132.39     27.46 o 
  10  10   3      622.68      651.37     42.95 o 
 -14  11   3      700.15      706.29     36.62 o 
 -13  11   3     1163.74     1178.80     43.66 o 
 -12  11   3        0.07        9.15     17.60 o 
 -11  11   3       56.26       45.77     16.20 o 
 -10  11   3      167.07      163.62     17.25 o 
  -9  11   3      583.58      648.36     34.15 o 
  -8  11   3      719.89      734.10     16.90 o 
  -7  11   3      493.49      446.75     11.32 o 
  -6  11   3       53.03       51.61      5.07 o 
  -5  11   3       77.01       90.84      6.38 o 
  -4  11   3      228.46      281.31      8.20 o 
  -3  11   3        6.41       11.39      4.93 o 
  -2  11   3     1357.31     1374.12     25.70 o 
  -1  11   3      980.42     1026.00     14.18 o 
   0  11   3      418.26      512.30     10.14 o 
   1  11   3     1206.42     1171.47     13.52 o 
   2  11   3     2122.37     2147.00     35.91 o 
   3  11   3       42.00       29.22      7.47 o 
   4  11   3      893.01      833.22     25.35 o 
   5  11   3        2.16       -7.57      9.92 o 
   6  11   3     2373.47     2429.80    154.57 o 
   7  11   3        1.05       -4.23     19.01 o 
   8  11   3      106.43       87.32     23.24 o 
   9  11   3     1014.84     1036.55     50.70 o 
  10  11   3      482.94      497.86     39.43 o 
 -13  12   3      248.21      256.32     25.35 o 
 -12  12   3      355.93      337.30     25.35 o 
 -11  12   3        1.12      -11.27     15.49 o 
 -10  12   3     1379.04     1409.30     59.86 o 
  -9  12   3      237.70      234.93     11.50 o 
  -8  12   3      950.96      928.90     18.43 o 
  -7  12   3     2918.14     2876.86     31.58 o 
  -6  12   3      191.01      186.21      6.25 o 
  -5  12   3      213.39      215.79     12.32 o 
  -4  12   3      399.26      423.08     13.38 o 
  -3  12   3     5546.11     5584.53     65.91 o 
  -2  12   3     3236.63     3415.25     45.42 o 
  -1  12   3     1381.48     1627.52     19.91 o 
   0  12   3     1318.14     1339.23     20.77 o 
   1  12   3      399.22      416.25      8.70 o 
   2  12   3      107.80      108.14      7.42 o 
   3  12   3       22.27        3.17      7.47 o 
   4  12   3     2628.34     2509.91     44.72 o 
   5  12   3      401.96      399.99     17.93 o 
   6  12   3      112.11       57.74     19.01 o 
   7  12   3     2067.99     2119.58     64.78 o 
   8  12   3       86.04       69.01     23.24 o 
   9  12   3      404.82      384.48     35.21 o 
  10  12   3      178.98      204.92     33.80 o 
 -13  13   3       28.17       27.46     19.01 o 
 -12  13   3      104.69      101.40     19.72 o 
 -11  13   3       28.58       15.49     16.20 o 
 -10  13   3        0.22        3.84     12.23 o 
  -9  13   3      690.40      684.26     17.04 o 
  -8  13   3      341.47      321.76     11.32 o 
  -7  13   3      325.81      321.46     14.08 o 
  -6  13   3       55.71       67.79     10.56 o 
  -5  13   3      954.58      983.01     20.42 o 
  -4  13   3     4396.28     4007.17    124.64 o 
  -3  13   3      283.81      309.69     12.40 o 
  -2  13   3      999.11     1049.23     25.35 o 
  -1  13   3     1244.32     1167.45     15.76 o 
   0  13   3      604.49      560.82     11.07 o 
   1  13   3      369.54      322.60      8.20 o 
   2  13   3      475.13      472.98     12.63 o 
   3  13   3       15.94       12.05      8.42 o 
   4  13   3      599.90      493.11     26.76 o 
   5  13   3     1029.45      981.10     68.31 o 
   6  13   3     1013.18     1007.68     42.25 o 
   7  13   3        5.58       17.60     20.42 o 
   8  13   3      120.33       92.95     25.35 o 
   9  13   3      175.23      159.14     29.58 o 
 -13  14   3      341.40      332.37     26.76 o 
 -12  14   3      174.18      257.03     23.24 o 
 -11  14   3      140.15      139.29     16.57 o 
 -10  14   3     1255.08     1176.79     31.41 o 
  -9  14   3      466.45      483.46     14.84 o 
  -8  14   3     2669.05     2647.67     34.47 o 
  -7  14   3      548.56      528.78     11.13 o 
  -6  14   3      485.17      449.55     11.41 o 
  -5  14   3        3.71        6.64      9.15 o 
  -4  14   3      574.22      542.22     17.00 o 
  -3  14   3     1729.88     1662.75     36.27 o 
  -2  14   3     1311.45     1288.65     29.58 o 
  -1  14   3       14.59       13.24      4.69 o 
   0  14   3      423.47      406.06     15.84 o 
   1  14   3      479.03      497.44     11.32 o 
   2  14   3       69.64       61.02      8.42 o 
   3  14   3        1.43        2.15      8.70 o 
   4  14   3        9.26        2.94      9.70 o 
   5  14   3      117.38      117.70     14.41 o 
   6  14   3      109.39      121.12     21.83 o 
   7  14   3        6.67       17.60     21.13 o 
   8  14   3      218.73      258.43     30.28 o 
   9  14   3       18.19        9.15     24.65 o 
 -13  15   3      216.91      254.21     25.35 o 
 -12  15   3      158.54      155.62     20.42 o 
 -11  15   3       11.38        5.63     13.86 o 
 -10  15   3     1064.79     1041.22     29.93 o 
  -9  15   3      186.86      179.74     11.45 o 
  -8  15   3      109.23      117.85      9.51 o 
  -7  15   3     2288.56     2281.34     25.26 o 
  -6  15   3      312.53      292.47     16.75 o 
  -5  15   3      265.53      310.33     26.05 o 
  -4  15   3        1.22       -6.06      8.64 o 
  -3  15   3      610.80      582.56     17.74 o 
  -2  15   3      365.96      406.31     16.90 o 
  -1  15   3      189.08      130.27     11.97 o 
   0  15   3      461.36      466.87     10.23 o 
   1  15   3       15.06       13.65      6.34 o 
   2  15   3      608.53      633.82     17.04 o 
   3  15   3       61.68       54.87      9.92 o 
   4  15   3      255.40      234.23     23.94 o 
   5  15   3      872.85      883.85     27.60 o 
   6  15   3        8.90       15.49     19.01 o 
   7  15   3       26.69       28.87     21.83 o 
   8  15   3      268.58      250.69     30.28 o 
 -12  16   3      124.86      128.16     19.72 o 
 -11  16   3      147.50      119.00     40.14 o 
 -10  16   3       33.82       26.02     24.65 o 
  -9  16   3     1246.71     1353.86     24.64 o 
  -8  16   3      811.93      880.50     15.13 o 
  -7  16   3      512.52      530.84     28.52 o 
  -6  16   3       10.02        2.92     11.02 o 
  -5  16   3       68.73       59.84     19.36 o 
  -4  16   3     2974.72     2868.56     82.74 o 
  -3  16   3      941.77      825.30     26.05 o 
  -2  16   3      286.36      280.26     16.20 o 
  -1  16   3     1170.26     1187.25     34.50 o 
   0  16   3       11.16        6.65      5.28 o 
   1  16   3      137.18      124.93      7.21 o 
   2  16   3       23.41       38.47      8.96 o 
   3  16   3     1159.24     1256.75     25.97 o 
   4  16   3      616.96      628.37     30.98 o 
   5  16   3      128.45       97.13     22.89 o 
   6  16   3      791.83      816.14     39.43 o 
   7  16   3      411.23      427.44     33.10 o 
 -12  17   3      200.19      191.54     20.42 o 
 -11  17   3       76.05       71.76     25.35 o 
 -10  17   3      427.56      479.97     19.95 o 
  -9  17   3      389.11      427.74     14.13 o 
  -8  17   3      634.96      695.41     35.91 o 
  -7  17   3      582.19      545.14     14.87 o 
  -6  17   3       90.78      102.01     19.72 o 
  -5  17   3     3362.87     3135.12     61.64 o 
  -4  17   3      151.85      136.64     12.62 o 
  -3  17   3        3.48       11.97      9.86 o 
  -2  17   3      907.88      899.24     28.87 o 
  -1  17   3     1523.95     1476.67     40.84 o 
   0  17   3        3.58        0.70      7.04 o 
   1  17   3       14.86       16.83      8.80 o 
   2  17   3     2057.86     2135.89     72.53 o 
   3  17   3        2.87       -9.46      9.46 o 
   4  17   3      253.08      255.72     44.36 o 
   5  17   3      116.22      125.35     42.25 o 
   6  17   3       42.62       91.54     23.24 o 
   7  17   3      562.88      543.63     35.21 o 
 -12  18   3      105.63       89.43     16.90 o 
 -11  18   3      224.95      284.49     16.71 o 
 -10  18   3      280.94      319.12     15.44 o 
  -9  18   3       49.75       63.29     18.66 o 
  -8  18   3      448.55      455.15     18.61 o 
  -7  18   3      293.17      272.16     16.55 o 
  -6  18   3      674.22      608.53     23.54 o 
  -5  18   3        2.20       -7.70     10.59 o 
  -4  18   3      114.13       73.88     13.38 o 
  -3  18   3      100.70       81.68     12.68 o 
  -2  18   3      315.93      371.81     16.90 o 
  -1  18   3      254.06      263.36     17.60 o 
   0  18   3     1143.83     1059.79     21.83 o 
   1  18   3      300.31      291.94      9.20 o 
   2  18   3      236.06      245.70     28.52 o 
   3  18   3      638.17      648.15     21.76 o 
   4  18   3       16.69       14.15     12.69 o 
   5  18   3       87.52       88.73     20.42 o 
   6  18   3      125.94      128.86     24.65 o 
 -11  19   3      604.43      696.20     37.67 o 
 -10  19   3        5.23       10.94     23.01 o 
  -9  19   3      168.85      159.43     15.85 o 
  -8  19   3     1016.45      981.09     40.84 o 
  -7  19   3       77.23       82.60     10.87 o 
  -6  19   3      367.79      354.78     19.37 o 
  -5  19   3      909.44      850.78     31.34 o 
  -4  19   3      188.97      219.00     15.49 o 
  -3  19   3      368.69      362.65     20.42 o 
  -2  19   3       20.38       35.21      9.86 o 
  -1  19   3      267.58      245.76     18.31 o 
   0  19   3      134.14      135.20     10.56 o 
   1  19   3       12.56        8.45      9.86 o 
   2  19   3        3.84      -12.57     15.84 o 
   3  19   3        3.51      -13.38     13.38 o 
   4  19   3      277.18      292.05     18.10 o 
   5  19   3       96.78      124.64     21.83 o 
 -10  20   3       14.17       43.46     24.95 o 
  -9  20   3       79.10       59.37     13.98 o 
  -8  20   3      949.61      980.27     61.62 o 
  -7  20   3       87.43       79.96     10.90 o 
  -6  20   3      504.55      542.30     34.86 o 
  -5  20   3      726.42      681.96     25.15 o 
  -4  20   3      102.90      131.68     14.79 o 
  -3  20   3      140.26      146.47     14.79 o 
  -2  20   3       97.86       93.66     11.97 o 
  -1  20   3      432.21      435.89     14.08 o 
   0  20   3      463.81      544.33     18.31 o 
   1  20   3       16.64      -12.68     12.68 o 
   2  20   3      164.75      186.97     13.36 o 
   3  20   3       51.06       71.05     11.83 o 
   4  20   3        2.61       18.43     14.55 o 
 -10  21   3       22.09       48.21     25.13 o 
  -9  21   3      583.71      546.70     23.10 o 
  -8  21   3       18.92       16.64     13.38 o 
  -7  21   3      952.25      940.87     64.78 o 
  -6  21   3     1498.92     1566.14     52.81 o 
  -5  21   3      140.08       96.47     15.49 o 
  -4  21   3      272.60      235.90     17.60 o 
  -3  21   3       16.93       -2.82     11.97 o 
  -2  21   3      400.70      402.79     22.53 o 
  -1  21   3        3.86        5.63      9.15 o 
   0  21   3      578.56      620.38     19.72 o 
   1  21   3      249.72      202.10     17.60 o 
   2  21   3        0.17        2.11     18.31 o 
   3  21   3       72.41       82.71     17.25 o 
  -9  22   3        1.63      -13.48     13.48 o 
  -8  22   3     1285.96     1400.91     33.16 o 
  -7  22   3      260.10      309.89     15.61 o 
  -6  22   3       59.80       70.42     16.20 o 
  -5  22   3       52.83       48.59     14.79 o 
  -4  22   3        1.52       -7.04     12.68 o 
  -3  22   3       13.41        5.63     13.38 o 
  -2  22   3      333.84      357.72     16.20 o 
  -1  22   3      147.10      154.92     11.27 o 
   0  22   3       47.64       50.00     11.97 o 
   1  22   3      251.62      207.03     19.01 o 
   2  22   3        0.69      -14.08     19.01 o 
  -8  23   3       32.59       58.74     13.48 o 
  -7  23   3      253.37      250.69     14.92 o 
  -6  23   3       51.39       36.62     16.20 o 
  -5  23   3     1008.12      991.49     35.91 o 
  -4  23   3      198.77      221.82     19.01 o 
  -3  23   3       82.56       95.06     16.20 o 
  -2  23   3       16.87       30.98      9.86 o 
  -1  23   3       44.75       36.62      9.86 o 
   0  23   3      198.53      211.96     15.49 o 
  -5  24   3      501.96      481.66     27.46 o 
  -4  24   3        0.44       -3.52     14.08 o 
  -3  24   3      127.18      136.61     10.56 o 
  -2  24   3       11.24        9.15      9.86 o 
   1 -24   4      115.79      119.71     16.20 o 
   2 -24   4       19.03       28.17     11.97 o 
  -1 -23   4      570.49      587.29     24.65 o 
   0 -23   4       19.36       22.53     11.97 o 
   1 -23   4      173.54      150.69     16.20 o 
   2 -23   4        2.91        0.70     11.27 o 
   6 -23   4        2.53        2.53     14.08 o 
   7 -23   4       93.74       93.64     17.25 o 
  -2 -22   4        0.32        7.75     14.79 o 
  -1 -22   4       86.68       61.26     14.08 o 
   0 -22   4     1216.39     1248.51     39.43 o 
   1 -22   4       52.84       35.91     13.38 o 
   2 -22   4      167.93      157.03     13.38 o 
   6 -22   4       18.43       13.94     13.73 o 
   7 -22   4       51.37       57.27     25.00 o 
   8 -22   4        5.01        2.88     14.60 o 
   9 -22   4        3.69       -3.52     12.68 o 
  -4 -21   4      464.40      492.93     32.39 o 
  -3 -21   4        4.07      -16.20     19.01 o 
  -2 -21   4      443.80      461.24     22.53 o 
  -1 -21   4      358.36      361.95     17.60 o 
   0 -21   4      861.22      849.24     30.98 o 
   1 -21   4       14.84       -6.34     11.27 o 
   2 -21   4      235.04      228.15     13.38 o 
   5 -21   4      532.49      550.67     61.97 o 
   6 -21   4        3.56        5.83     10.19 o 
   7 -21   4       60.14       29.15     22.18 o 
   8 -21   4      435.53      488.03     34.86 o 
   9 -21   4      320.68      326.04     17.51 o 
  10 -21   4      503.16      549.26     24.65 o 
  -5 -20   4      103.47      113.18     15.29 o 
  -4 -20   4       56.77       42.40     13.20 o 
  -3 -20   4      404.95      369.69     21.83 o 
  -2 -20   4        0.32      -12.68     12.68 o 
  -1 -20   4      494.06      504.90     19.72 o 
   0 -20   4      363.49      366.17     21.13 o 
   1 -20   4      849.90      783.05     25.35 o 
   2 -20   4      940.89      844.31     23.94 o 
   4 -20   4      326.35      238.72     46.48 o 
   5 -20   4      154.79      178.86     43.66 o 
   6 -20   4      316.47      303.93     35.56 o 
   7 -20   4      298.01      302.60     17.27 o 
   8 -20   4      492.23      537.78     25.11 o 
   9 -20   4      549.89      544.89     46.12 o 
  10 -20   4        7.17       -5.80     20.77 o 
  -6 -19   4      141.93      164.07     22.53 o 
  -5 -19   4      146.27      132.23     14.84 o 
  -4 -19   4      130.04      122.09     12.36 o 
  -3 -19   4      519.47      526.02     24.65 o 
  -2 -19   4      523.64      471.10     20.42 o 
  -1 -19   4       67.15       66.19     10.56 o 
   0 -19   4      213.39      211.96     16.20 o 
   1 -19   4       30.91       27.46      9.86 o 
   4 -19   4        1.52      -32.39     32.39 o 
   5 -19   4      442.77      424.90     52.11 o 
   6 -19   4      512.49      475.32     24.29 o 
   7 -19   4      476.03      432.20     20.39 o 
   8 -19   4      155.44       97.11     27.11 o 
   9 -19   4       10.68       -5.38     13.73 o 
  10 -19   4      359.44      380.02     20.59 o 
  11 -19   4       97.72       65.45     27.30 o 
  -6 -18   4       26.88       11.27     18.31 o 
  -5 -18   4      169.05      166.14     21.83 o 
  -4 -18   4      391.53      365.46     16.07 o 
  -3 -18   4       22.54       32.33      8.29 o 
  -2 -18   4        5.22       -2.82     11.27 o 
  -1 -18   4       11.07       -2.11     12.68 o 
   0 -18   4      413.15      378.85     19.01 o 
   1 -18   4      399.54      364.77     16.20 o 
   4 -18   4      183.32      207.03     42.25 o 
   5 -18   4       19.48        6.98     14.44 o 
   6 -18   4      538.38      472.71     22.53 o 
   7 -18   4       13.74        4.21     22.18 o 
   8 -18   4      139.95      131.14     11.54 o 
   9 -18   4       52.56       35.64     12.67 o 
  10 -18   4       68.65       55.62     15.18 o 
  11 -18   4       19.65       20.91     25.13 o 
  -7 -17   4        2.91      -15.49     20.42 o 
  -6 -17   4      190.16      229.13     21.48 o 
  -5 -17   4      349.75      320.00     17.34 o 
  -4 -17   4       82.95       76.64     10.95 o 
  -3 -17   4      392.03      392.75     13.94 o 
  -2 -17   4        0.19       -4.93     10.56 o 
  -1 -17   4     3987.30     3640.61     81.68 o 
   0 -17   4        8.58       11.27      9.86 o 
   1 -17   4      243.52      225.34     12.68 o 
   3 -17   4        2.57       -1.41     30.98 o 
   4 -17   4       94.32       87.32     31.69 o 
   5 -17   4        4.05       13.41      7.50 o 
   6 -17   4      662.03      614.45     25.70 o 
   7 -17   4      866.18      837.63     26.51 o 
   8 -17   4      100.83       87.27     10.79 o 
   9 -17   4       93.91       89.45     13.31 o 
  10 -17   4      153.21      160.20     12.92 o 
  11 -17   4       85.16       72.97     12.92 o 
  12 -17   4       70.17       35.91     15.49 o 
  -8 -16   4      143.23      166.19     26.05 o 
  -7 -16   4     1192.78     1227.39     47.88 o 
  -6 -16   4       13.58       17.00     20.42 o 
  -5 -16   4       94.78       82.09     13.33 o 
  -4 -16   4      477.30      450.49     21.83 o 
  -3 -16   4     3296.35     3297.13     46.72 o 
  -2 -16   4     1185.59     1238.92     23.59 o 
  -1 -16   4        1.64        5.63     11.97 o 
   0 -16   4     2512.62     2275.21     52.11 o 
   1 -16   4      193.50      172.52      9.15 o 
   3 -16   4      131.89      122.53     33.80 o 
   4 -16   4      688.63      527.43     48.59 o 
   5 -16   4     4179.36     4011.94     72.37 o 
   6 -16   4      250.17      210.02     13.29 o 
   7 -16   4      618.00      548.70     36.62 o 
   8 -16   4      597.51      581.03     44.01 o 
   9 -16   4      348.19      352.79     10.42 o 
  10 -16   4      184.07      169.55     12.89 o 
  11 -16   4       30.32       25.86     19.01 o 
  12 -16   4     1004.62     1068.95     36.62 o 
  -8 -15   4      162.54      130.27     26.05 o 
  -7 -15   4        0.96        8.45     19.72 o 
  -6 -15   4      222.34      230.94     17.34 o 
  -5 -15   4      259.31      257.00     16.13 o 
  -4 -15   4     1384.43     1449.63     27.67 o 
  -3 -15   4     1284.38     1220.20     23.26 o 
  -2 -15   4       30.73       15.55      5.99 o 
  -1 -15   4     2535.42     2497.73     58.45 o 
   0 -15   4       11.51       10.56      8.45 o 
   1 -15   4        5.06        4.93      8.45 o 
   2 -15   4      477.08      496.96     31.09 o 
   3 -15   4     1118.01     1093.68     44.81 o 
   4 -15   4      228.89      190.13     33.80 o 
   5 -15   4      193.41      151.17     10.08 o 
   6 -15   4     1335.14     1281.47     31.69 o 
   7 -15   4       25.61       15.01     33.10 o 
   8 -15   4       17.44        7.75      7.75 o 
   9 -15   4       11.01        0.70      7.47 o 
  10 -15   4      894.76      963.56     27.30 o 
  11 -15   4      130.50      125.79     19.72 o 
  12 -15   4      593.44      583.06     28.87 o 
  -9 -14   4      102.45       50.00     25.35 o 
  -8 -14   4      373.03      447.15     32.39 o 
  -7 -14   4      944.04      931.63     41.55 o 
  -6 -14   4       89.91       86.59     14.41 o 
  -5 -14   4     2342.79     2349.42     43.57 o 
  -4 -14   4      296.23      283.87     13.13 o 
  -3 -14   4       73.73       62.22      8.70 o 
  -2 -14   4      164.99      134.47      6.92 o 
  -1 -14   4       39.28        7.04     10.56 o 
   0 -14   4      504.62      464.76     15.49 o 
   1 -14   4      310.49      341.53     36.62 o 
   2 -14   4      858.36      995.34     41.57 o 
   3 -14   4        7.31       34.21     22.53 o 
   4 -14   4       34.35       27.73     16.04 o 
   5 -14   4      113.25      102.76      8.75 o 
   6 -14   4        2.98       -5.71     14.79 o 
   7 -14   4     1679.56     1620.42     19.92 o 
   8 -14   4       51.97       39.70      6.69 o 
   9 -14   4      606.30      586.99     14.38 o 
  10 -14   4      709.63      655.69     44.72 o 
  11 -14   4       51.19       63.00     14.76 o 
  12 -14   4      560.05      610.52     30.28 o 
  13 -14   4        8.54      -17.60     17.60 o 
  -9 -13   4      226.83      221.11     29.58 o 
  -8 -13   4        6.57       23.24     21.13 o 
  -7 -13   4     1701.26     1740.73     56.33 o 
  -6 -13   4       52.13       69.45     13.63 o 
  -5 -13   4       49.57       43.48     10.63 o 
  -4 -13   4        7.58        0.98      8.92 o 
  -3 -13   4       41.60       30.70      6.92 o 
  -2 -13   4      124.10      106.63      5.91 o 
  -1 -13   4        6.40        5.26      3.84 o 
   0 -13   4      429.02      418.99     14.08 o 
   1 -13   4       82.03       95.77     23.94 o 
   2 -13   4      332.39      380.14     57.04 o 
   3 -13   4       13.79       -5.17     13.70 o 
   4 -13   4       31.43       11.01     14.34 o 
   5 -13   4        8.89        2.63      7.94 o 
   6 -13   4      399.00      364.27     18.31 o 
   7 -13   4      122.45      110.77      6.21 o 
   8 -13   4      314.27      271.08      9.47 o 
   9 -13   4       16.00       18.12     10.56 o 
  10 -13   4       93.49       70.51     12.49 o 
  11 -13   4      154.63      193.87     17.50 o 
  12 -13   4       71.29       83.09     19.01 o 
  13 -13   4      177.19      182.38     23.94 o 
 -10 -12   4       44.28      -12.68     26.05 o 
  -9 -12   4       66.23       67.60     24.65 o 
  -8 -12   4      311.91      270.41     28.17 o 
  -7 -12   4     1568.76     1560.46     52.81 o 
  -6 -12   4      284.43      296.58     18.66 o 
  -5 -12   4      232.78      218.64     13.20 o 
  -4 -12   4     2431.88     2326.88     36.67 o 
  -3 -12   4     1121.09     1090.78     18.13 o 
  -2 -12   4     4074.37     4131.17     42.98 o 
  -1 -12   4      449.97      420.99     22.89 o 
   0 -12   4      759.70      702.14     22.89 o 
   1 -12   4     1608.01     1503.42     69.71 o 
   2 -12   4     1247.80     1238.18     43.07 o 
   3 -12   4     3217.37     3326.16     85.14 o 
   4 -12   4     1560.23     1534.90     27.90 o 
   5 -12   4     3912.61     3702.60     71.47 o 
   6 -12   4      504.73      483.07     11.30 o 
   7 -12   4      881.23      817.84     13.02 o 
   8 -12   4       98.65       78.26      9.15 o 
   9 -12   4      485.50      411.38     11.63 o 
  10 -12   4      345.07      279.84     14.29 o 
  11 -12   4      823.85      796.43     28.17 o 
  12 -12   4        8.47       -0.70     14.79 o 
  13 -12   4      169.50      126.05     19.72 o 
 -10 -11   4      105.22       70.42     27.46 o 
  -9 -11   4       86.95      100.70     23.94 o 
  -8 -11   4      776.42      804.88     40.84 o 
  -7 -11   4      237.32      240.83     25.35 o 
  -6 -11   4       35.27        6.88     11.69 o 
  -5 -11   4     4408.38     4505.63     63.40 o 
  -4 -11   4      198.22      188.37     10.46 o 
  -3 -11   4      127.52       93.99      7.42 o 
  -2 -11   4     5006.29     5115.86     54.22 o 
  -1 -11   4      343.07      336.37      7.78 o 
   0 -11   4     4907.22     4412.37     90.84 o 
   1 -11   4      268.26      292.93     20.62 o 
   2 -11   4     2207.14     2111.63     88.37 o 
   3 -11   4     2661.97     2573.81     68.71 o 
   4 -11   4     1294.25     1249.57     26.12 o 
   5 -11   4       22.98       12.23      7.04 o 
   6 -11   4     1232.08     1267.84     16.91 o 
   7 -11   4     1247.15     1193.47     16.90 o 
   8 -11   4       74.08       67.62      7.42 o 
   9 -11   4      330.16      285.81     23.24 o 
  10 -11   4     1469.48     1403.95     31.30 o 
  11 -11   4       16.02        8.45     15.49 o 
  12 -11   4      229.79      201.40     19.72 o 
  13 -11   4        0.38        2.11     17.60 o 
 -11 -10   4      610.97      592.22     44.36 o 
 -10 -10   4      117.26      123.23     26.76 o 
  -9 -10   4      145.30      108.44     26.05 o 
  -8 -10   4      467.20      418.99     29.58 o 
  -7 -10   4      220.74      185.90     23.24 o 
  -6 -10   4       32.51       10.21     10.95 o 
  -5 -10   4      643.32      584.03     18.24 o 
  -4 -10   4     1835.55     1792.28     26.05 o 
  -3 -10   4     3359.70     3254.77     33.54 o 
  -2 -10   4     6213.72     5949.77     55.38 o 
  -1 -10   4       16.77       20.76      3.62 o 
   0 -10   4      207.25      219.00      8.45 o 
   1 -10   4     1289.07     1154.91     38.59 o 
   2 -10   4      310.19      349.98     20.90 o 
   3 -10   4        1.43       -0.07     10.32 o 
   4 -10   4     1029.91     1036.40     18.84 o 
   5 -10   4     1542.82     1597.19     27.11 o 
   6 -10   4       48.83       40.44      4.91 o 
   7 -10   4       50.01       42.14      6.34 o 
   8 -10   4     3667.17     3788.57     43.43 o 
   9 -10   4       22.04       15.51     16.20 o 
  10 -10   4      109.56      119.24     13.87 o 
  11 -10   4      107.29      110.56     19.01 o 
  12 -10   4       19.39        4.23     17.60 o 
  13 -10   4      160.13      144.36     24.65 o 
 -11  -9   4        5.02        0.70     25.35 o 
 -10  -9   4      131.92      146.47     28.17 o 
  -9  -9   4       40.94       42.95     22.53 o 
  -8  -9   4     1192.74     1173.87     47.18 o 
  -7  -9   4        1.24       -5.70     12.68 o 
  -6  -9   4     1012.61      964.24     23.65 o 
  -5  -9   4      791.55      771.95     16.91 o 
  -4  -9   4      611.83      668.01     28.17 o 
  -3  -9   4     8070.71     8085.90     75.23 o 
  -2  -9   4       14.93       32.35      3.98 o 
  -1  -9   4       11.17        4.63      3.08 o 
   0  -9   4     5147.48     5479.36    124.73 o 
   1  -9   4       88.12      103.43     13.42 o 
   2  -9   4      616.32      752.64     29.10 o 
   3  -9   4       28.76        3.52     15.49 o 
   4  -9   4      201.75      186.41      5.43 o 
   5  -9   4       90.15       59.05     14.08 o 
   6  -9   4     1426.10     1348.31     15.87 o 
   7  -9   4     2073.91     2058.20     24.66 o 
   8  -9   4      469.38      440.36     19.01 o 
   9  -9   4      482.82      462.41     17.25 o 
  10  -9   4       19.14        4.12     11.83 o 
  11  -9   4      380.93      342.23     23.94 o 
  12  -9   4      199.13      168.30     23.24 o 
  13  -9   4      827.94      912.62     40.84 o 
  14  -9   4      200.20      212.66     30.98 o 
 -12  -8   4       87.20      124.64     31.69 o 
 -11  -8   4       15.25      -23.94     23.94 o 
 -10  -8   4       71.92       51.41     23.94 o 
  -9  -8   4      903.03      842.90     42.25 o 
  -8  -8   4     1230.47     1161.90     45.77 o 
  -7  -8   4     1057.64     1009.73     27.11 o 
  -6  -8   4      258.15      232.26     11.46 o 
  -5  -8   4     4644.74     4721.17     55.29 o 
  -4  -8   4       24.64       13.03      4.98 o 
  -3  -8   4      819.81      743.51     12.42 o 
  -2  -8   4      374.29      369.78      7.47 o 
  -1  -8   4       80.00       45.60      3.62 o 
   0  -8   4    15696.21    16237.24    301.39 o 
   1  -8   4      374.52      313.53     24.29 o 
   2  -8   4      424.51      360.51     20.05 o 
   3  -8   4     1313.55     1290.18     16.90 o 
   4  -8   4      638.50      707.38     11.98 o 
   5  -8   4      501.07      439.47      7.94 o 
   6  -8   4      233.04      264.43     21.13 o 
   7  -8   4      261.10      246.41     18.66 o 
   8  -8   4      423.06      481.10     13.52 o 
   9  -8   4        2.21       -1.76      9.46 o 
  10  -8   4     1585.28     1551.66     39.79 o 
  11  -8   4       54.90       75.35     18.31 o 
  12  -8   4       16.51       -2.11     19.01 o 
  13  -8   4      974.71     1064.02     44.36 o 
  14  -8   4      356.13      271.11     34.50 o 
 -12  -7   4       18.21       30.98     27.46 o 
 -11  -7   4       16.23       25.35     25.35 o 
 -10  -7   4      211.54      242.94     30.98 o 
  -9  -7   4     1808.22     1742.85     59.15 o 
  -8  -7   4       17.01       12.32     23.24 o 
  -7  -7   4      393.09      424.62     15.11 o 
  -6  -7   4      393.02      367.92     13.29 o 
  -5  -7   4       38.03       30.18      8.10 o 
  -4  -7   4     1093.78     1009.57     16.74 o 
  -3  -7   4      179.32      208.14      9.15 o 
  -2  -7   4     5304.12     4941.05     46.46 o 
  -1  -7   4    11864.66    12134.99    115.20 o 
   0  -7   4        5.63        1.37      2.46 o 
   1  -7   4     7987.92     8512.30    178.74 o 
   2  -7   4      247.61      277.19     16.84 o 
   3  -7   4     2555.40     2634.75     31.52 o 
   4  -7   4      664.13      636.55     18.31 o 
   5  -7   4     4147.31     4119.05     40.81 o 
   6  -7   4     2621.77     2607.53     26.89 o 
   7  -7   4      391.20      399.61      9.98 o 
   8  -7   4     1935.61     2050.39     26.18 o 
   9  -7   4      111.07      115.93     14.44 o 
  10  -7   4      951.05      894.31     33.80 o 
  11  -7   4        6.47       -8.45     16.90 o 
  12  -7   4       65.06       71.12     20.42 o 
  13  -7   4      366.49      407.02     32.39 o 
  14  -7   4       15.35       23.94     25.35 o 
 -12  -6   4       92.30       81.68     30.28 o 
 -11  -6   4      280.88      333.78     33.80 o 
 -10  -6   4      856.04      911.21     45.07 o 
  -9  -6   4       70.18       65.70     17.41 o 
  -8  -6   4     2791.72     2665.56     58.49 o 
  -7  -6   4     3128.31     3295.64     45.72 o 
  -6  -6   4     1421.84     1349.55     21.46 o 
  -5  -6   4      290.82      228.76     18.66 o 
  -4  -6   4       43.11       44.72      5.97 o 
  -3  -6   4    10536.57    10810.95    102.87 o 
  -2  -6   4        4.04       -1.54      2.70 o 
  -1  -6   4      214.53      209.08      5.41 o 
   0  -6   4    10412.88    10099.14    370.05 o 
   1  -6   4      553.51      708.82     24.11 o 
   2  -6   4      486.20      559.82     12.68 o 
   3  -6   4     1851.07     2050.94     23.55 o 
   4  -6   4     3835.78     3910.54     46.48 o 
   5  -6   4     1383.94     1417.36     16.23 o 
   6  -6   4      760.54      644.24     21.13 o 
   7  -6   4     1439.73     1365.66     18.02 o 
   8  -6   4      396.70      371.21     12.36 o 
   9  -6   4      501.84      443.67     20.07 o 
  10  -6   4       57.14       40.14     19.01 o 
  11  -6   4     1240.94     1104.15     45.77 o 
  12  -6   4      500.60      458.42     33.80 o 
  13  -6   4      145.72      153.51     30.28 o 
  14  -6   4       32.82       30.98     26.76 o 
 -12  -5   4      277.40      307.73     35.91 o 
 -11  -5   4       19.72       -3.52     23.24 o 
 -10  -5   4       20.88      -16.39     16.39 o 
  -9  -5   4     1106.88     1035.64     35.85 o 
  -8  -5   4       97.02       88.25     32.04 o 
  -7  -5   4      417.26      378.58     12.77 o 
  -6  -5   4      643.58      652.85     35.91 o 
  -5  -5   4     7000.44     6794.35     73.79 o 
  -4  -5   4     1083.68      946.49     30.28 o 
  -3  -5   4      317.16      429.49     16.20 o 
  -2  -5   4    10933.19    12003.21    126.40 o 
  -1  -5   4      639.53      580.05      8.11 o 
   0  -5   4      117.40      117.47     14.44 o 
   1  -5   4     1288.27     1186.71     17.25 o 
   2  -5   4        1.04        4.58      1.99 o 
   3  -5   4    16208.41    17173.61    161.70 o 
   4  -5   4    29778.97    32160.03    286.77 o 
   5  -5   4     5655.09     6121.69     55.23 o 
   6  -5   4      495.36      412.91      9.38 o 
   7  -5   4       64.96       29.80      7.75 o 
   8  -5   4        4.29       -4.08      7.68 o 
   9  -5   4       10.95        3.93     10.70 o 
  10  -5   4     4161.00     4061.71     98.59 o 
  11  -5   4      107.01      117.60     23.94 o 
  12  -5   4      169.44      188.02     28.17 o 
  13  -5   4     1174.63     1228.09     55.63 o 
  14  -5   4       28.61       38.03     28.87 o 
 -13  -4   4      411.78      517.57     44.36 o 
 -12  -4   4       11.21        7.66     29.58 o 
 -11  -4   4      140.65      187.66     28.17 o 
 -10  -4   4       72.37       65.69     18.59 o 
  -9  -4   4      514.85      582.10     44.01 o 
  -8  -4   4      188.20      174.74     22.53 o 
  -7  -4   4       58.78       65.22      7.97 o 
  -6  -4   4        8.52       14.99      6.16 o 
  -5  -4   4      613.25      692.33     12.94 o 
  -4  -4   4     2093.37     2081.81     26.34 o 
  -3  -4   4     3152.10     3155.73     35.72 o 
  -2  -4   4     5780.24     6287.14     64.83 o 
  -1  -4   4      387.35      325.55      6.21 o 
   0  -4   4     1661.85     1887.20     17.93 o 
   1  -4   4    20007.89    20791.60    189.55 o 
   2  -4   4        5.75        9.88      3.52 o 
   3  -4   4     1251.35     1378.65     29.58 o 
   4  -4   4     1637.75     1559.00     47.53 o 
   5  -4   4        8.23        3.05      3.78 o 
   6  -4   4     2300.66     2241.24     23.76 o 
   7  -4   4     1623.62     1674.10     21.46 o 
   8  -4   4      294.48      293.73     14.79 o 
   9  -4   4      148.67      183.43     21.13 o 
  10  -4   4      655.08      656.68     28.93 o 
  11  -4   4      449.78      453.49     33.80 o 
  12  -4   4        7.30      -20.42     20.42 o 
  13  -4   4      211.23      210.55     31.69 o 
  14  -4   4        0.51        7.75     27.46 o 
 -13  -3   4        4.07      -17.58     26.41 o 
 -12  -3   4        1.62      -27.46     27.46 o 
 -11  -3   4      487.86      507.20     29.91 o 
 -10  -3   4     1172.11     1136.70     50.70 o 
  -9  -3   4     1118.60     1092.60     51.05 o 
  -8  -3   4      313.33      300.98     17.17 o 
  -7  -3   4     2453.22     2471.22     30.09 o 
  -6  -3   4     3964.70     3748.88     39.86 o 
  -5  -3   4       64.17       54.48      5.21 o 
  -4  -3   4       97.66       63.46      5.21 o 
  -3  -3   4     8827.36     9264.40     90.08 o 
  -2  -3   4     6770.80     7322.13     66.57 o 
  -1  -3   4      191.64      166.74      4.40 o 
   0  -3   4     3885.28     4213.42     37.59 o 
   1  -3   4     2509.95     2328.41     22.55 o 
   2  -3   4     9495.24     9730.78     79.94 o 
   3  -3   4     2030.84     2173.34     21.13 o 
   4  -3   4     5234.70     5387.91     47.86 o 
   5  -3   4      587.19      736.35     20.07 o 
   6  -3   4      168.68      152.57      7.04 o 
   7  -3   4      172.88      149.72      6.71 o 
   8  -3   4      609.82      670.17     16.18 o 
   9  -3   4       54.86       88.04     11.83 o 
  10  -3   4      144.89      105.83     17.33 o 
  11  -3   4       49.58       52.39     17.96 o 
  12  -3   4      606.18      615.45     40.84 o 
  13  -3   4      161.05      169.71     30.98 o 
 -13  -2   4       96.42       81.72     28.55 o 
 -12  -2   4     1076.73     1196.42     45.63 o 
 -11  -2   4      398.44      346.26     22.65 o 
 -10  -2   4       38.98       47.79     14.68 o 
  -9  -2   4      668.94      645.51     24.90 o 
  -8  -2   4      705.19      656.41     19.02 o 
  -7  -2   4     6354.13     6242.77     62.40 o 
  -6  -2   4       68.05       81.26      7.75 o 
  -5  -2   4      273.23      312.26      7.78 o 
  -4  -2   4    34447.35    35880.57    301.46 o 
  -3  -2   4      387.72      430.33     13.73 o 
  -2  -2   4    12058.94    12609.90    113.20 o 
  -1  -2   4    26180.11    27847.64    274.63 o 
   0  -2   4    60689.51    61584.26    536.98 o 
   1  -2   4    17441.27    18259.29    148.96 o 
   2  -2   4       47.57      101.16      4.58 o 
   3  -2   4    19913.60    21521.90    166.05 o 
   4  -2   4      357.45      432.72      7.47 o 
   5  -2   4     2151.80     2229.74     22.34 o 
   6  -2   4     1214.48     1194.28     26.41 o 
   7  -2   4      178.33      144.94      7.75 o 
   8  -2   4       81.67       98.53     27.11 o 
   9  -2   4       11.49       13.45     11.97 o 
  10  -2   4     2307.12     2334.95     55.56 o 
  11  -2   4     1903.23     1852.83     51.37 o 
  12  -2   4        0.49       18.31     23.94 o 
  13  -2   4       46.66       34.50     28.87 o 
 -13  -1   4      157.16      204.90     30.62 o 
 -12  -1   4      372.04      378.92     28.06 o 
 -11  -1   4      135.53      124.20     17.90 o 
 -10  -1   4     2363.44     2212.75     47.30 o 
  -9  -1   4       27.65       30.35     12.92 o 
  -8  -1   4     3525.15     3408.98     47.94 o 
  -7  -1   4     2546.82     2583.60     28.76 o 
  -6  -1   4    12212.84    12209.49    112.79 o 
  -5  -1   4      519.18      498.80     19.01 o 
  -4  -1   4    17252.75    17836.07    166.19 o 
  -3  -1   4     8968.48     9530.77    105.98 o 
  -2  -1   4    19350.82    20482.11    165.49 o 
  -1  -1   4    10275.74    10083.16     81.58 o 
   0  -1   4       39.63       47.81      4.58 o 
   1  -1   4     2524.24     3072.75     26.26 o 
   2  -1   4     2083.32     2109.61     19.34 o 
   3  -1   4     1911.62     1961.59     29.58 o 
   4  -1   4     2008.80     2111.66     21.05 o 
   5  -1   4     3123.78     3339.73     38.73 o 
   6  -1   4     1733.36     1709.40     20.42 o 
   7  -1   4      259.72      253.15      9.12 o 
   8  -1   4     1503.63     1435.33     24.53 o 
   9  -1   4     1590.47     1534.79     36.85 o 
  10  -1   4      101.61      133.51     38.03 o 
  11  -1   4       45.79       28.01     22.89 o 
  12  -1   4      318.68      440.13     30.22 o 
  13  -1   4     1146.72     1107.67     55.63 o 
 -14   0   4       16.38      -35.91     35.91 o 
 -13   0   4       10.88      -16.17     24.84 o 
 -12   0   4      170.24      160.08     24.29 o 
 -11   0   4       23.69       18.17     15.68 o 
 -10   0   4      481.20      517.29     23.15 o 
  -9   0   4      506.84      478.95     26.76 o 
  -8   0   4      501.35      561.30     26.76 o 
  -7   0   4    14142.84    14155.59    149.64 o 
  -6   0   4      266.82      322.94      9.15 o 
  -5   0   4      108.95       82.48      8.10 o 
  -4   0   4     7964.69     8156.80    139.78 o 
  -3   0   4     5459.94     5596.82     55.26 o 
  -2   0   4    14696.37    15740.84    132.29 o 
  -1   0   4        1.86        0.70      1.69 o 
   0   0   4    29951.48    30844.70    766.85 o 
   1   0   4      403.36      508.16      8.80 o 
   2   0   4      751.25      813.65      9.42 o 
   3   0   4     1351.09     1430.24     13.94 o 
   4   0   4     1139.95     1284.99     14.63 o 
   5   0   4     1589.41     1566.42     17.84 o 
   6   0   4      947.94     1044.09     15.40 o 
   7   0   4     1691.07     1697.81     23.26 o 
   8   0   4     1302.04     1328.34     25.66 o 
   9   0   4      791.19      836.91     28.37 o 
  10   0   4      329.02      341.96     20.91 o 
  11   0   4     1213.68     1191.97     85.21 o 
  12   0   4      626.51      699.05     52.81 o 
  13   0   4      137.51      189.42     34.50 o 
 -14   1   4        8.56      -17.60     36.62 o 
 -13   1   4       47.94       25.48     21.36 o 
 -12   1   4       55.66       47.46     19.61 o 
 -11   1   4       70.19       61.70     21.83 o 
 -10   1   4       96.63       90.38     15.41 o 
  -9   1   4        7.17        4.23     10.32 o 
  -8   1   4     1542.09     1573.27     25.54 o 
  -7   1   4     1982.60     1973.30     24.96 o 
  -6   1   4      144.55      158.35      6.42 o 
  -5   1   4     2998.29     3263.08     53.87 o 
  -4   1   4     2497.12     2446.66     28.87 o 
  -3   1   4     3764.54     3883.38     33.65 o 
  -2   1   4    13879.63    14725.84    131.70 o 
  -1   1   4    14676.98    14341.67    135.56 o 
   0   1   4      357.19      304.37      7.39 o 
   1   1   4       55.12       55.60      3.21 o 
   2   1   4     1866.85     2198.22     22.26 o 
   3   1   4     1385.35     1396.08     16.34 o 
   4   1   4      250.88      189.51     18.31 o 
   5   1   4      592.23      613.24     30.28 o 
   6   1   4      857.71      840.90     23.94 o 
   7   1   4     1046.44     1037.40     17.98 o 
   8   1   4      889.95      847.83     23.85 o 
   9   1   4       21.44       43.72     13.69 o 
  10   1   4      363.58      413.31     22.65 o 
  11   1   4      704.45      709.95     33.21 o 
  12   1   4      419.79      403.55     49.64 o 
  13   1   4        9.46       -8.46     27.87 o 
 -14   2   4      116.40       99.29     27.46 o 
 -13   2   4      566.88      592.22     34.50 o 
 -12   2   4      213.09      267.20     72.88 o 
 -11   2   4      322.35      261.69     22.78 o 
 -10   2   4     1702.64     1706.71     40.32 o 
  -9   2   4      973.78      966.59     24.32 o 
  -8   2   4     1601.49     1704.43     25.11 o 
  -7   2   4        0.19       -5.21      5.21 o 
  -6   2   4    12630.38    13294.12    116.52 o 
  -5   2   4     4748.91     4659.48     46.38 o 
  -4   2   4     6717.24     6886.42     61.92 o 
  -3   2   4     2046.63     2407.33     23.15 o 
  -2   2   4     3421.66     3887.43     34.86 o 
  -1   2   4    12529.97    13279.02    103.82 o 
   0   2   4     3297.65     3868.15     31.37 o 
   1   2   4      640.22      620.25     11.62 o 
   2   2   4       13.52       13.20      3.17 o 
   3   2   4     1395.19     1570.30     34.50 o 
   4   2   4      719.04      874.20     26.76 o 
   5   2   4      982.29     1052.23     30.98 o 
   6   2   4     3063.57     3008.98     33.59 o 
   7   2   4     1676.53     1683.70     32.74 o 
   8   2   4      593.65      535.77     19.29 o 
   9   2   4     3180.29     3128.71     98.59 o 
  10   2   4        2.79       -2.98     14.91 o 
  11   2   4       64.32       36.27     18.42 o 
  12   2   4      159.95      190.75     31.26 o 
  13   2   4      199.89      257.89     35.85 o 
 -14   3   4      533.27      563.34     38.03 o 
 -13   3   4      136.18      138.72     24.65 o 
 -12   3   4      199.62      192.09     25.35 o 
 -11   3   4       41.51       49.44     17.33 o 
 -10   3   4     2049.47     2001.56     49.16 o 
  -9   3   4      809.67      824.01     41.55 o 
  -8   3   4      538.71      571.79     12.95 o 
  -7   3   4     4590.48     4610.27     70.42 o 
  -6   3   4     2427.76     2335.68     30.28 o 
  -5   3   4     3672.42     3739.37     34.26 o 
  -4   3   4      266.64      244.05      8.45 o 
  -3   3   4      922.46      800.11      8.92 o 
  -2   3   4     6386.97     7075.69     68.31 o 
  -1   3   4    14600.99    15919.94    124.72 o 
   0   3   4       16.84       32.56      2.20 o 
   1   3   4     4736.69     4871.54     39.24 o 
   2   3   4     2754.11     2785.05     26.39 o 
   3   3   4      125.20       98.38      7.04 o 
   4   3   4     1069.43      939.30     13.20 o 
   5   3   4     4598.78     4337.35     42.30 o 
   6   3   4     2916.29     3044.98     34.13 o 
   7   3   4     2726.72     2692.22     37.54 o 
   8   3   4     3158.74     3368.63     60.75 o 
   9   3   4      233.42      228.82     18.17 o 
  10   3   4     1080.46     1060.53     34.11 o 
  11   3   4      110.97       93.01     25.35 o 
  12   3   4       86.38       85.97     28.13 o 
  13   3   4      722.55      770.66     49.03 o 
 -14   4   4       72.10       83.09     25.35 o 
 -13   4   4      190.18      178.86     26.05 o 
 -12   4   4      220.06      253.50     25.35 o 
 -11   4   4     3470.02     3692.76    145.06 o 
 -10   4   4      343.18      288.81     21.15 o 
  -9   4   4        4.35       -8.11      8.11 o 
  -8   4   4     3573.11     3531.43     44.40 o 
  -7   4   4     1923.85     1977.10     22.65 o 
  -6   4   4       46.94       33.25      5.63 o 
  -5   4   4     1316.27     1244.46     14.68 o 
  -4   4   4     4247.73     4089.03     39.19 o 
  -3   4   4     2502.18     2935.53     35.21 o 
  -2   4   4    58055.81    61005.57    518.89 o 
  -1   4   4     6754.48     7033.19     57.74 o 
   0   4   4     6536.10     6666.68     50.51 o 
   1   4   4      323.52      367.80      5.41 o 
   2   4   4      168.35      201.55      5.07 o 
   3   4   4      617.58      630.52     20.77 o 
   4   4   4       12.71       38.05      4.69 o 
   5   4   4      204.92      192.48      7.56 o 
   6   4   4     6731.78     6872.80     68.00 o 
   7   4   4     4282.30     4121.00     84.50 o 
   8   4   4      609.97      620.24     35.21 o 
   9   4   4      412.24      364.61     22.89 o 
  10   4   4       45.86       20.73     17.92 o 
  11   4   4     2450.43     2670.03    108.44 o 
  12   4   4      151.35      150.05     25.50 o 
 -14   5   4        1.51       -8.45     21.13 o 
 -13   5   4       79.23       78.87     21.83 o 
 -12   5   4      105.04      121.82     21.83 o 
 -11   5   4      359.30      436.59     26.76 o 
 -10   5   4     1416.79     1415.55     70.42 o 
  -9   5   4      216.51      177.30     13.02 o 
  -8   5   4      131.41      117.51      6.71 o 
  -7   5   4     2566.51     2482.50     25.38 o 
  -6   5   4        3.17       -1.41      3.52 o 
  -5   5   4     1380.11     1053.25     15.36 o 
  -4   5   4     1666.36     1721.35     20.43 o 
  -3   5   4       59.79       80.55      3.89 o 
  -2   5   4      359.98      397.93     17.60 o 
  -1   5   4       76.30      100.11      3.21 o 
   0   5   4      428.72      390.33     10.91 o 
   1   5   4       23.39       27.51      2.87 o 
   2   5   4     1293.97     1548.00     36.97 o 
   3   5   4     5522.87     5592.90     53.93 o 
   4   5   4      184.74      124.76      6.70 o 
   5   5   4     1315.72     1181.82     19.73 o 
   6   5   4       51.78       46.73      7.75 o 
   7   5   4       93.97       65.94     12.69 o 
   8   5   4        3.56      -12.19     12.19 o 
   9   5   4     1410.26     1471.01     63.73 o 
  10   5   4      186.68      186.97     29.22 o 
  11   5   4      102.28      120.75     23.85 o 
  12   5   4       29.02       16.20     30.28 o 
 -14   6   4      648.06      649.25     36.62 o 
 -13   6   4      160.19      146.47     23.24 o 
 -12   6   4      109.18       94.36     19.72 o 
 -11   6   4       78.08       82.39     19.01 o 
 -10   6   4     1759.60     1735.78     39.56 o 
  -9   6   4     3385.71     3128.85    101.40 o 
  -8   6   4      753.31      812.19     15.76 o 
  -7   6   4     3511.22     3641.44     69.01 o 
  -6   6   4      183.73      174.50      7.42 o 
  -5   6   4     5105.33     5038.20     52.08 o 
  -4   6   4      575.52      619.18     10.13 o 
  -3   6   4     6316.70     6896.37     67.46 o 
  -2   6   4       19.74       14.63      3.38 o 
  -1   6   4        6.65        1.92      2.70 o 
   0   6   4      995.01     1221.22     13.41 o 
   1   6   4      240.21      222.48     22.89 o 
   2   6   4     1938.31     1850.50     56.33 o 
   3   6   4       18.26       24.65      4.56 o 
   4   6   4      194.61      197.77     11.27 o 
   5   6   4     3678.39     3315.02     38.50 o 
   6   6   4      468.47      447.23     13.76 o 
   7   6   4     2844.08     2750.93     51.53 o 
   8   6   4       61.62       45.73     18.31 o 
   9   6   4      136.39      185.35     21.31 o 
  10   6   4       37.23       27.89     19.54 o 
  11   6   4      340.64      354.91     37.32 o 
  12   6   4       43.19       83.09     32.39 o 
 -14   7   4       50.12       35.21     23.94 o 
 -13   7   4       20.35      -11.97     17.60 o 
 -12   7   4        9.28        4.93     16.20 o 
 -11   7   4     2807.64     2794.89     57.04 o 
 -10   7   4      842.11      735.16     27.46 o 
  -9   7   4       68.38       64.17     15.14 o 
  -8   7   4    10328.27    10121.38    179.57 o 
  -7   7   4      211.88      217.85      8.73 o 
  -6   7   4     2053.95     2019.20     24.99 o 
  -5   7   4      283.03      362.97      8.92 o 
  -4   7   4     1958.14     1923.26     21.84 o 
  -3   7   4     6115.03     6100.94     70.34 o 
  -2   7   4      904.71      931.58     14.18 o 
  -1   7   4      158.98      240.76      6.25 o 
   0   7   4     1574.94     1829.78     17.76 o 
   1   7   4      581.52      514.81      8.45 o 
   2   7   4     4095.98     4397.51     42.81 o 
   3   7   4     2892.43     2886.32     55.28 o 
   4   7   4     2893.99     2862.49     31.92 o 
   5   7   4        0.51       -1.35      6.25 o 
   6   7   4     1033.89     1002.96     29.93 o 
   7   7   4      443.87      468.00     63.02 o 
   8   7   4     1904.11     1840.09     69.71 o 
   9   7   4      415.08      354.91     31.69 o 
  10   7   4       20.99       -7.04     23.24 o 
  11   7   4      660.61      647.14     43.66 o 
 -14   8   4       45.08       39.43     23.24 o 
 -13   8   4      789.29      771.08     37.32 o 
 -12   8   4      439.72      408.42     26.76 o 
 -11   8   4       11.47       -4.23     16.20 o 
 -10   8   4      452.56      442.21     21.10 o 
  -9   8   4     1776.45     1679.51     33.50 o 
  -8   8   4      856.75      865.78     16.90 o 
  -7   8   4      348.22      327.41     11.27 o 
  -6   8   4      945.37      959.84     19.01 o 
  -5   8   4    17649.16    17912.10    171.28 o 
  -4   8   4     6800.71     6966.65     64.77 o 
  -3   8   4     5520.56     6149.86     74.29 o 
  -2   8   4    13574.42    14088.43    143.50 o 
  -1   8   4     2924.80     3210.69     35.70 o 
   0   8   4      391.12      318.80      5.86 o 
   1   8   4     3762.40     4078.07     51.41 o 
   2   8   4     5487.18     5625.41     51.28 o 
   3   8   4     9606.72    10294.02     96.01 o 
   4   8   4       26.37       21.97      8.10 o 
   5   8   4     1982.16     1923.84     38.38 o 
   6   8   4     1335.27     1344.34     50.70 o 
   7   8   4     2587.78     2686.60     69.01 o 
   8   8   4       65.63       90.84     21.83 o 
   9   8   4     2745.17     2927.28     83.80 o 
  10   8   4     1146.44     1109.08     52.81 o 
  11   8   4       19.04       11.97     28.87 o 
 -14   9   4      886.90     1015.43     43.66 o 
 -13   9   4      318.50      293.64     26.76 o 
 -12   9   4        1.36       -6.34     17.60 o 
 -11   9   4      225.18      204.21     21.13 o 
 -10   9   4        0.95        8.26     12.46 o 
  -9   9   4     2535.48     2506.16     43.13 o 
  -8   9   4     1011.80      975.34     19.11 o 
  -7   9   4      277.24      299.50      9.70 o 
  -6   9   4     1115.90     1142.26     33.10 o 
  -5   9   4      367.21      384.18     18.66 o 
  -4   9   4       40.57       35.30      5.07 o 
  -3   9   4       61.96      113.57      5.58 o 
  -2   9   4      231.05      170.33      7.04 o 
  -1   9   4      807.56      883.26     12.85 o 
   0   9   4      120.49      140.12      5.99 o 
   1   9   4     2223.48     2288.66     22.26 o 
   2   9   4        0.19       -2.38      3.89 o 
   3   9   4        1.38       -2.48      6.34 o 
   4   9   4     2419.67     2435.17     30.93 o 
   5   9   4      957.61      919.58     17.92 o 
   6   9   4      540.13      459.64     17.74 o 
   7   9   4       14.93       -8.45     19.01 o 
   8   9   4      259.38      243.65     27.46 o 
   9   9   4     1009.95     1131.62     51.41 o 
  10   9   4        7.65        6.34     26.05 o 
  11   9   4       14.13       14.79     27.46 o 
 -14  10   4       25.34       66.19     23.94 o 
 -13  10   4      114.66      114.78     23.24 o 
 -12  10   4      219.10      202.80     23.24 o 
 -11  10   4     1014.44     1009.09     36.62 o 
 -10  10   4      168.90      182.18     24.29 o 
  -9  10   4      308.52      256.20     14.38 o 
  -8  10   4       36.55       13.20      7.61 o 
  -7  10   4      522.97      526.16     40.49 o 
  -6  10   4     1377.14     1350.96     18.63 o 
  -5  10   4      101.01      111.01      8.10 o 
  -4  10   4        5.22        5.35      4.69 o 
  -3  10   4     2659.17     2747.91     31.13 o 
  -2  10   4       17.28       44.86      5.63 o 
  -1  10   4       39.06       57.17      4.16 o 
   0  10   4      673.67      790.33     10.63 o 
   1  10   4      408.07      442.34     19.72 o 
   2  10   4      665.79      699.15     12.92 o 
   3  10   4      147.76      145.61      7.71 o 
   4  10   4     3985.34     3837.94     94.71 o 
   5  10   4       14.97       -5.55      9.51 o 
   6  10   4      242.65      267.64     36.27 o 
   7  10   4     2450.18     2430.83     69.71 o 
   8  10   4      165.73      152.81     26.05 o 
   9  10   4      411.01      340.82     33.10 o 
  10  10   4      736.71      734.46     45.07 o 
 -14  11   4      198.62      201.40     26.05 o 
 -13  11   4      296.86      327.44     27.46 o 
 -12  11   4     1635.72     1599.19     47.88 o 
 -11  11   4        0.59      -12.68     15.49 o 
 -10  11   4       32.88       39.72     13.02 o 
  -9  11   4       16.23       17.96      9.46 o 
  -8  11   4       23.00       26.28     10.91 o 
  -7  11   4      388.31      394.71     11.20 o 
  -6  11   4     1187.66     1170.91     16.90 o 
  -5  11   4      545.86      545.99     19.36 o 
  -4  11   4     4834.73     4813.81     57.19 o 
  -3  11   4      584.75      589.85     10.23 o 
  -2  11   4      460.19      472.24      8.29 o 
  -1  11   4       12.66       16.62      4.04 o 
   0  11   4      624.91      681.98     14.79 o 
   1  11   4      176.48      168.74     11.62 o 
   2  11   4      978.33     1004.60     15.91 o 
   3  11   4     3878.66     3870.26     51.41 o 
   4  11   4       29.29       42.81      8.42 o 
   5  11   4     1109.20     1032.26     27.88 o 
   6  11   4       57.12       34.50     18.31 o 
   7  11   4      945.12      841.49     40.14 o 
   8  11   4      112.90       96.47     23.94 o 
   9  11   4       99.07       96.47     26.05 o 
  10  11   4      703.62      722.49     46.48 o 
 -13  12   4      549.86      549.26     30.98 o 
 -12  12   4        4.88        4.23     17.60 o 
 -11  12   4      549.92      523.91     26.76 o 
 -10  12   4      214.39      183.87     37.32 o 
  -9  12   4     1333.20     1302.43     25.64 o 
  -8  12   4      593.01      580.34     14.72 o 
  -7  12   4     3024.24     2953.28     34.58 o 
  -6  12   4       21.69       24.73     10.56 o 
  -5  12   4       40.96       26.52      5.86 o 
  -4  12   4       11.80        6.34      4.26 o 
  -3  12   4       95.72      104.26      5.99 o 
  -2  12   4      558.23      574.40      8.96 o 
  -1  12   4      929.41      963.48     19.01 o 
   0  12   4     1388.19     1474.51     16.84 o 
   1  12   4     1683.21     1673.54     34.86 o 
   2  12   4      795.27      708.60     14.91 o 
   3  12   4      864.63      773.26     18.40 o 
   4  12   4       30.05       34.80      8.92 o 
   5  12   4      392.74      421.39     18.67 o 
   6  12   4      782.50      728.83     35.91 o 
   7  12   4        4.73       16.20     20.42 o 
   8  12   4        2.97        7.04     21.13 o 
   9  12   4      607.16      551.37     39.43 o 
 -13  13   4        2.91      -18.31     18.31 o 
 -12  13   4      310.11      274.63     23.24 o 
 -11  13   4      280.00      273.93     22.53 o 
 -10  13   4      734.06      670.90     24.62 o 
  -9  13   4     1087.30     1117.81     33.10 o 
  -8  13   4     1703.59     1710.63     29.22 o 
  -7  13   4     1892.78     1861.69     24.38 o 
  -6  13   4      191.93      205.93      6.60 o 
  -5  13   4      287.76      331.97     10.02 o 
  -4  13   4     2448.34     2364.06     69.71 o 
  -3  13   4     5778.48     5780.87     72.88 o 
  -2  13   4     3295.98     3325.39     40.49 o 
  -1  13   4     1491.80     1600.68     20.71 o 
   0  13   4      933.65      887.69     16.20 o 
   1  13   4        7.58        7.68      5.41 o 
   2  13   4      215.87      171.03      9.46 o 
   3  13   4      407.80      388.22     19.01 o 
   4  13   4      297.04      287.12     19.72 o 
   5  13   4     2090.38     2041.65     99.64 o 
   6  13   4      227.84      185.90     23.94 o 
   7  13   4      629.33      630.95     35.21 o 
   8  13   4      167.62      136.61     26.76 o 
   9  13   4       73.04       61.26     27.46 o 
 -13  14   4       33.28        7.04     19.72 o 
 -12  14   4      102.10      109.85     19.72 o 
 -11  14   4       24.34        1.41     15.49 o 
 -10  14   4       12.86        0.00     12.68 o 
  -9  14   4     1424.69     1472.98     26.87 o 
  -8  14   4       77.80       76.90      8.42 o 
  -7  14   4      593.60      623.03     12.69 o 
  -6  14   4      342.98      379.99      8.29 o 
  -5  14   4      941.71      956.44     16.90 o 
  -4  14   4     1732.63     1702.44     35.56 o 
  -3  14   4      182.91      216.96     11.26 o 
  -2  14   4     1510.63     1502.02     28.87 o 
  -1  14   4      104.92      114.31      9.51 o 
   0  14   4       88.33      112.77      5.99 o 
   1  14   4        8.65        4.68      5.71 o 
   2  14   4      865.82      863.26     19.75 o 
   3  14   4       51.64       38.36     13.03 o 
   4  14   4      188.60      205.48     16.90 o 
   5  14   4      270.99      255.53     21.13 o 
   6  14   4      550.30      575.32     33.10 o 
   7  14   4       52.31       51.41     22.53 o 
   8  14   4       85.95       45.07     24.65 o 
 -13  15   4      594.30      595.74     31.69 o 
 -12  15   4       73.28       79.57     19.01 o 
 -11  15   4      414.37      436.58     21.14 o 
 -10  15   4      546.21      510.09     21.62 o 
  -9  15   4      737.75      681.20     18.67 o 
  -8  15   4      874.59      871.67     17.55 o 
  -7  15   4        2.09       -1.59      5.71 o 
  -6  15   4      136.17      130.28      4.91 o 
  -5  15   4        7.72       -3.73     12.32 o 
  -4  15   4       15.65       26.84      9.75 o 
  -3  15   4       28.82       35.97      8.80 o 
  -2  15   4      864.57      895.72     21.13 o 
  -1  15   4      360.60      339.04      8.05 o 
   0  15   4     1070.01     1035.97     23.24 o 
   1  15   4     2353.53     2346.64     59.15 o 
   2  15   4      270.43      253.79     12.13 o 
   3  15   4        2.64        2.82      9.46 o 
   4  15   4       22.95       21.04     11.83 o 
   5  15   4       38.55       18.89     21.48 o 
   6  15   4     1010.48      982.33     42.95 o 
   7  15   4       17.69        2.82     21.13 o 
   8  15   4       40.49       45.07     24.65 o 
 -12  16   4       20.45        1.41     16.90 o 
 -11  16   4       20.11        0.33     16.90 o 
 -10  16   4     1695.33     1768.17     98.23 o 
  -9  16   4       17.92       26.43      9.42 o 
  -8  16   4       95.56       99.37      8.20 o 
  -7  16   4     1712.59     1667.33     21.12 o 
  -6  16   4      165.40      179.87     23.94 o 
  -5  16   4      619.95      677.15     23.21 o 
  -4  16   4     1160.79     1018.96     27.77 o 
  -3  16   4     2248.04     2211.83     52.81 o 
  -2  16   4     1143.99     1145.00     27.46 o 
  -1  16   4      469.91      423.21     21.13 o 
   0  16   4      414.36      376.17      9.70 o 
   1  16   4      930.12      917.42     34.15 o 
   2  16   4       28.16       38.53      9.20 o 
   3  16   4       96.22       95.38     11.20 o 
   4  16   4      275.76      302.97     35.91 o 
   5  16   4      747.36      751.66     30.47 o 
   6  16   4       14.96       -5.63     19.72 o 
   7  16   4       79.23       76.05     25.35 o 
 -12  17   4      291.52      347.86     23.24 o 
 -11  17   4      600.39      594.04     23.99 o 
 -10  17   4       87.15      125.19     16.90 o 
  -9  17   4      169.42      176.55     10.82 o 
  -8  17   4      191.90      229.90     10.56 o 
  -7  17   4      422.09      443.01     14.78 o 
  -6  17   4       21.59        5.36     11.73 o 
  -5  17   4       68.50       69.88     13.38 o 
  -4  17   4     3681.73     3510.30     72.18 o 
  -3  17   4      342.39      379.55     19.72 o 
  -2  17   4      309.07      294.35     14.08 o 
  -1  17   4        2.28       -6.34     11.27 o 
   0  17   4      353.21      339.39     14.08 o 
   1  17   4      701.44      668.51     13.94 o 
   2  17   4        1.97       -2.46     11.62 o 
   3  17   4     1064.29     1181.16     28.60 o 
   4  17   4       39.54       32.31     16.55 o 
   5  17   4        8.89      -18.31     18.31 o 
   6  17   4      390.31      435.18     31.69 o 
   7  17   4       12.53      -21.83     21.83 o 
 -12  18   4      185.23      182.38     19.01 o 
 -11  18   4       62.44       70.28     34.15 o 
 -10  18   4      558.34      589.83     20.49 o 
  -9  18   4        0.97       -6.96      8.80 o 
  -8  18   4      209.61      229.81     15.27 o 
  -7  18   4       32.36       39.01     10.10 o 
  -6  18   4      467.81      475.74     21.65 o 
  -5  18   4      923.43      885.20     27.95 o 
  -4  18   4      362.95      316.18     18.31 o 
  -3  18   4     1531.88     1424.56     39.43 o 
  -2  18   4      274.72      251.39     14.08 o 
  -1  18   4      879.77      884.45     19.01 o 
   0  18   4      262.65      271.11     12.68 o 
   1  18   4      693.62      690.93     16.20 o 
   2  18   4      655.23      672.45     18.92 o 
   3  18   4       49.92       46.23     21.83 o 
   4  18   4      206.11      208.74     17.04 o 
   5  18   4       25.97        3.52     19.01 o 
   6  18   4     1251.18     1425.26     52.11 o 
 -11  19   4       49.03       63.56     16.10 o 
 -10  19   4      800.77      757.35     77.11 o 
  -9  19   4      252.50      280.85     22.53 o 
  -8  19   4       55.18       59.75     26.41 o 
  -7  19   4      399.06      389.64     16.63 o 
  -6  19   4       10.63       -8.95     11.93 o 
  -5  19   4       12.80        6.47     14.79 o 
  -4  19   4      327.17      293.64     18.31 o 
  -3  19   4      297.80      290.12     18.31 o 
  -2  19   4      305.62      326.04     19.72 o 
  -1  19   4        0.55       20.42      7.75 o 
   0  19   4        6.29       -9.15      9.15 o 
   1  19   4       82.92       96.49      9.30 o 
   2  19   4      129.15      110.73     10.82 o 
   3  19   4        7.02      -11.32     11.32 o 
   4  19   4       17.39       26.76     24.29 o 
   5  19   4      106.23      140.84     22.53 o 
 -10  20   4      359.86      324.20     54.22 o 
  -9  20   4       40.66       15.49     28.17 o 
  -8  20   4        1.66        0.80     19.01 o 
  -7  20   4       68.00       63.32     11.54 o 
  -6  20   4      134.28      151.81     15.69 o 
  -5  20   4      193.45      191.54     16.90 o 
  -4  20   4      352.16      362.65     20.42 o 
  -3  20   4       10.31        0.70     12.68 o 
  -2  20   4      115.37      123.23     16.20 o 
  -1  20   4        4.32       -2.11      8.45 o 
   0  20   4      398.49      412.65     16.20 o 
   1  20   4        8.12       -2.82     12.68 o 
   2  20   4       85.67       94.68     10.33 o 
   3  20   4      114.38      111.38     22.53 o 
   4  20   4       44.38       22.25     15.05 o 
 -10  21   4       13.24      -16.03     23.89 o 
  -9  21   4      137.55      138.09     20.07 o 
  -8  21   4     1074.00     1091.38     29.23 o 
  -7  21   4     2097.25     2176.84     41.28 o 
  -6  21   4      495.34      536.11     25.01 o 
  -5  21   4      577.08      567.57     27.46 o 
  -4  21   4        0.35      -10.56     12.68 o 
  -3  21   4      178.90      204.92     17.60 o 
  -2  21   4      123.40      133.09      9.86 o 
  -1  21   4      157.72      145.77     10.56 o 
   0  21   4      162.00      170.41     13.38 o 
   1  21   4      419.76      404.20     21.83 o 
   2  21   4       15.91       52.81     20.42 o 
   3  21   4      106.93      104.96     12.14 o 
  -9  22   4      246.49      281.16     19.40 o 
  -8  22   4       64.46       85.06     14.70 o 
  -7  22   4     1686.26     1698.91     38.73 o 
  -6  22   4      567.28      671.79     30.98 o 
  -5  22   4       20.22       13.38     14.79 o 
  -4  22   4       86.48      116.89     16.90 o 
  -3  22   4       38.87       42.95     10.56 o 
  -2  22   4      683.40      708.41     19.01 o 
  -1  22   4       15.92       14.08      9.86 o 
   0  22   4      131.62      133.09     14.08 o 
   1  22   4      188.39      204.21     22.53 o 
   2  22   4       12.69       11.97     20.42 o 
  -7  23   4       15.49       10.09     26.05 o 
  -6  23   4        1.41      -11.27     11.27 o 
  -5  23   4      191.36      190.83     13.38 o 
  -4  23   4      665.85      654.18     30.28 o 
  -3  23   4      405.36      411.24     15.49 o 
  -2  23   4      142.47      169.00     12.68 o 
  -1  23   4      518.42      555.60     19.72 o 
   0  23   4       28.39       17.60     11.27 o 
  -5  24   4        5.07       -5.63      9.15 o 
  -4  24   4       20.24       14.08      9.86 o 
  -3  24   4        2.92        3.52      9.86 o 
   1 -24   5      151.73      154.22     16.90 o 
   2 -24   5       33.66       30.28     11.97 o 
  -1 -23   5       35.34       31.69     14.08 o 
   0 -23   5      107.43      112.67     18.31 o 
   1 -23   5       40.44       48.59     14.08 o 
   2 -23   5       77.27       83.09     11.97 o 
   6 -23   5      235.44      252.62     14.28 o 
   7 -23   5       43.43       25.86     12.91 o 
  -2 -22   5      185.80      159.85     17.60 o 
  -1 -22   5      571.03      562.64     22.53 o 
   0 -22   5        4.80      -13.38     14.79 o 
   1 -22   5       60.52       42.95     12.68 o 
   2 -22   5       86.56       92.25     11.27 o 
   5 -22   5       18.38       -4.93     39.43 o 
   6 -22   5      204.36      229.66     26.05 o 
   7 -22   5       82.99       68.83     13.48 o 
   8 -22   5       84.25      111.98     57.39 o 
  -4 -21   5       25.89      -16.90     20.42 o 
  -3 -21   5      196.90      248.58     24.65 o 
  -2 -21   5        1.40      -13.38     13.38 o 
  -1 -21   5       33.90       28.87     11.97 o 
   0 -21   5      193.28      214.77     18.31 o 
   1 -21   5      119.72      114.08     13.38 o 
   2 -21   5      371.29      342.94     16.20 o 
   5 -21   5       30.59       16.20     40.84 o 
   6 -21   5        4.48        4.92     31.69 o 
   7 -21   5      338.03      340.14     28.17 o 
   8 -21   5      214.28      185.61     17.89 o 
   9 -21   5      117.48      135.52     51.05 o 
  -5 -20   5     1180.89     1252.49     33.22 o 
  -4 -20   5      142.57      126.75     23.24 o 
  -3 -20   5        9.44        0.70     14.79 o 
  -2 -20   5        3.76      -11.97     11.97 o 
  -1 -20   5        1.68       -9.86      9.86 o 
   0 -20   5      554.98      554.89     23.94 o 
   1 -20   5      180.70      170.41     13.38 o 
   2 -20   5      171.95      153.51     15.49 o 
   4 -20   5      404.78      409.13     56.33 o 
   5 -20   5      138.59      127.46     43.66 o 
   6 -20   5        9.73        4.67     10.13 o 
   7 -20   5       10.04       25.99     29.22 o 
   8 -20   5       56.16        6.71     61.62 o 
   9 -20   5       28.18       35.51     24.29 o 
  10 -20   5      269.34      259.21     18.04 o 
  -6 -19   5     1794.45     1987.20     56.33 o 
  -5 -19   5       52.65       43.09     13.52 o 
  -4 -19   5       59.37       45.88     10.77 o 
  -3 -19   5      674.23      684.46     26.76 o 
  -2 -19   5      500.32      508.42     21.13 o 
  -1 -19   5      803.74      799.24     21.13 o 
   0 -19   5       60.67       45.77     11.97 o 
   1 -19   5      176.60      134.50     11.27 o 
   4 -19   5        9.05        3.52     33.10 o 
   5 -19   5       16.61      -11.97     33.80 o 
   6 -19   5      436.27      394.10     44.72 o 
   7 -19   5      412.68      433.62     20.81 o 
   8 -19   5      400.40      412.65     21.44 o 
   9 -19   5      562.03      573.30     21.93 o 
  10 -19   5       54.95       35.96     24.29 o 
  11 -19   5        1.28      -24.09     24.09 o 
  -6 -18   5      192.03      228.86     23.24 o 
  -5 -18   5       51.16       52.33     22.53 o 
  -4 -18   5       79.79       84.57     11.46 o 
  -3 -18   5     1343.60     1334.35     21.15 o 
  -2 -18   5      164.27      157.03     14.08 o 
  -1 -18   5      321.68      271.11     19.01 o 
   0 -18   5      885.80      861.21     27.46 o 
   1 -18   5        7.08       10.56      8.45 o 
   3 -18   5      162.14      114.78     35.91 o 
   4 -18   5        3.51      -24.65     29.58 o 
   5 -18   5     1529.81     1370.97     30.11 o 
   6 -18   5       41.63       17.08     15.14 o 
   7 -18   5      232.04      209.02     15.73 o 
   8 -18   5      305.22      356.25     20.85 o 
   9 -18   5      243.95      246.72     16.08 o 
  10 -18   5      535.62      538.36     32.04 o 
  11 -18   5        3.67       19.44     24.95 o 
  -7 -17   5      107.59      101.40     22.53 o 
  -6 -17   5      315.42      313.41     21.74 o 
  -5 -17   5       31.88       30.98     12.18 o 
  -4 -17   5     1105.57     1119.17     24.38 o 
  -3 -17   5      960.29      983.82     26.76 o 
  -2 -17   5      395.75      376.74     17.60 o 
  -1 -17   5      303.65      295.05     18.31 o 
   0 -17   5      618.89      611.93     22.53 o 
   1 -17   5       84.98       92.25      9.15 o 
   3 -17   5      117.99       71.12     31.69 o 
   4 -17   5      594.79      387.30     45.77 o 
   5 -17   5        2.54       -8.45      8.80 o 
   6 -17   5     1229.22     1154.87     31.69 o 
   7 -17   5     1206.23     1171.06     37.32 o 
   8 -17   5       17.13       15.21     27.46 o 
   9 -17   5      650.70      681.11     23.94 o 
  10 -17   5      566.74      570.99     19.13 o 
  11 -17   5        4.67       -3.44     14.08 o 
  12 -17   5        3.62       12.68     15.49 o 
  -8 -16   5      161.48      184.50     27.46 o 
  -7 -16   5       17.16       30.98     20.42 o 
  -6 -16   5      769.00      819.40     45.07 o 
  -5 -16   5        1.35      -11.32     11.32 o 
  -4 -16   5      355.61      356.34     14.68 o 
  -3 -16   5      115.35       90.43      9.20 o 
  -2 -16   5      980.65      955.80     20.07 o 
  -1 -16   5     2614.40     2498.43     59.15 o 
   0 -16   5      280.19      256.32     15.49 o 
   1 -16   5       83.71       70.42      7.75 o 
   3 -16   5      213.19      129.57     32.39 o 
   4 -16   5       22.57       22.53     28.17 o 
   5 -16   5      774.58      763.54     38.38 o 
   6 -16   5      683.68      648.25     21.48 o 
   7 -16   5       31.14       28.34     17.96 o 
   8 -16   5      446.12      465.20     32.04 o 
   9 -16   5      231.06      275.04     14.44 o 
  10 -16   5       29.59       37.09     16.90 o 
  11 -16   5       16.05       -5.80     14.79 o 
  12 -16   5        0.94       14.79     16.90 o 
  -8 -15   5      722.96      766.85     41.55 o 
  -7 -15   5      668.15      616.16     33.80 o 
  -6 -15   5       45.76       12.29     13.02 o 
  -5 -15   5       16.48       11.21     11.63 o 
  -4 -15   5       21.20        7.82     10.21 o 
  -3 -15   5     2631.83     2599.32     38.30 o 
  -2 -15   5      807.42      865.39     20.07 o 
  -1 -15   5      180.95      171.12     14.08 o 
   0 -15   5     5038.28     4783.49     97.88 o 
   2 -15   5       99.83      159.85     35.21 o 
   3 -15   5        0.35       54.22     28.87 o 
   4 -15   5      150.24      154.22     33.80 o 
   5 -15   5     2328.74     2169.15     42.89 o 
   6 -15   5      564.63      488.70     18.78 o 
   7 -15   5      545.12      548.62     22.22 o 
   8 -15   5      533.87      511.31     12.42 o 
   9 -15   5     1062.47     1114.84     38.03 o 
  10 -15   5      563.14      582.93     22.48 o 
  11 -15   5     1475.22     1526.76     84.15 o 
  12 -15   5      254.77      264.77     22.53 o 
  -9 -14   5      532.67      574.61     38.03 o 
  -8 -14   5      239.45      204.92     26.76 o 
  -7 -14   5      320.79      301.39     27.46 o 
  -6 -14   5       40.67       33.75     16.90 o 
  -5 -14   5      122.03      113.44     12.13 o 
  -4 -14   5     1706.95     1602.53     28.87 o 
  -3 -14   5       60.65       60.35      7.61 o 
  -2 -14   5       17.47        9.15      5.21 o 
  -1 -14   5     2938.59     2722.36     61.26 o 
   0 -14   5      256.72      217.59     11.27 o 
   1 -14   5     2390.86     2460.40    102.81 o 
   2 -14   5      155.64      131.19     19.66 o 
   3 -14   5     1266.98     1308.87     48.27 o 
   4 -14   5       34.34       47.80     20.07 o 
   5 -14   5     2312.19     2154.14     46.83 o 
   6 -14   5     3735.21     3597.53     68.48 o 
   7 -14   5      179.23      203.61      7.10 o 
   8 -14   5       11.33        8.73      5.71 o 
   9 -14   5      168.58      161.84     13.03 o 
  10 -14   5     1388.39     1335.19     32.67 o 
  11 -14   5      486.19      469.96     22.26 o 
  12 -14   5        8.10       11.97     17.60 o 
  13 -14   5       31.47        9.86     21.13 o 
  -9 -13   5      456.35      496.45     36.62 o 
  -8 -13   5        2.38      -20.42     20.42 o 
  -7 -13   5      770.44      783.05     38.73 o 
  -6 -13   5     1260.34     1368.61     32.85 o 
  -5 -13   5      464.70      440.77     23.94 o 
  -4 -13   5        2.53       -8.08      8.42 o 
  -3 -13   5       39.19       38.64     13.73 o 
  -2 -13   5     1305.41     1205.55     19.01 o 
  -1 -13   5       42.35       32.79      3.88 o 
   0 -13   5      242.65      241.53     11.27 o 
   1 -13   5      280.76      264.07     30.98 o 
   2 -13   5      656.90      608.03     35.21 o 
   3 -13   5      175.72      148.68     18.63 o 
   4 -13   5       89.69       90.80     18.05 o 
   5 -13   5      592.65      545.90     17.63 o 
   6 -13   5      553.91      502.46     24.29 o 
   7 -13   5      302.43      279.60      8.46 o 
   8 -13   5      172.83      169.69      9.51 o 
   9 -13   5     3499.79     3501.49     49.64 o 
  10 -13   5       28.49       18.52     20.42 o 
  11 -13   5        8.20       18.31     14.08 o 
  12 -13   5      108.72       83.09     16.90 o 
  13 -13   5       19.30       18.31     16.90 o 
 -10 -12   5     1635.74     1684.40     64.78 o 
  -9 -12   5      217.77      242.94     28.87 o 
  -8 -12   5       79.23       77.46     22.53 o 
  -7 -12   5      667.25      720.38     37.32 o 
  -6 -12   5        4.79      -11.69     11.69 o 
  -5 -12   5     1040.52     1079.25     24.16 o 
  -4 -12   5      154.89      150.14     10.63 o 
  -3 -12   5     1022.96     1098.15     26.41 o 
  -2 -12   5      143.99      162.66     11.62 o 
  -1 -12   5     3882.50     4046.38     77.46 o 
   0 -12   5      944.88      867.18     18.41 o 
   1 -12   5      512.39      437.60     53.52 o 
   2 -12   5     2288.15     2261.68     86.61 o 
   3 -12   5      710.68      670.54     31.55 o 
   4 -12   5       94.67       87.14     10.21 o 
   5 -12   5     1069.12     1071.87     74.64 o 
   6 -12   5      825.79      784.77     27.82 o 
   7 -12   5      841.89      845.49     12.63 o 
   8 -12   5     1300.27     1292.26     26.41 o 
   9 -12   5      832.85      858.76     17.93 o 
  10 -12   5       45.80       43.86     15.49 o 
  11 -12   5       22.33        7.75     14.08 o 
  12 -12   5       42.50       31.69     15.49 o 
  13 -12   5        1.89      -16.90     16.90 o 
 -10 -11   5        9.01       17.60     26.76 o 
  -9 -11   5      127.18       81.68     25.35 o 
  -8 -11   5      437.57      359.84     30.28 o 
  -7 -11   5     3297.07     3306.12     83.80 o 
  -6 -11   5       68.96       84.18     12.95 o 
  -5 -11   5     1626.34     1593.97     29.75 o 
  -4 -11   5     6515.66     6544.12     79.13 o 
  -3 -11   5      975.86      951.44     17.25 o 
  -2 -11   5       55.04       38.23      4.71 o 
  -1 -11   5      526.34      485.33      9.06 o 
   0 -11   5     2871.23     2753.04     45.02 o 
   1 -11   5     1783.58     1721.40     51.78 o 
   2 -11   5     1657.54     1791.84     52.78 o 
   3 -11   5     2844.78     2461.81     94.36 o 
   4 -11   5     2467.29     2518.45     46.48 o 
   5 -11   5     1604.03     1577.58     78.87 o 
   6 -11   5     2961.61     3020.25     31.32 o 
   7 -11   5       65.53       68.55      5.91 o 
   8 -11   5      221.06      224.32     23.24 o 
   9 -11   5      112.81       85.43      9.62 o 
  10 -11   5     1616.41     1604.18     63.73 o 
  11 -11   5     1855.09     1806.22     48.59 o 
  12 -11   5      337.69      356.32     26.05 o 
  13 -11   5      252.29      283.78     22.53 o 
 -11 -10   5        4.41       -4.23     26.76 o 
 -10 -10   5      257.80      259.84     31.69 o 
  -9 -10   5      248.11      245.76     28.17 o 
  -8 -10   5      783.62      754.18     38.73 o 
  -7 -10   5     1263.70     1175.98     43.66 o 
  -6 -10   5       24.72       45.07     11.95 o 
  -5 -10   5     1287.97     1295.82     25.85 o 
  -4 -10   5        2.30       -6.92      6.92 o 
  -3 -10   5        0.05       -4.93      4.93 o 
  -2 -10   5     1262.77     1221.65     14.68 o 
  -1 -10   5      459.77      407.67      8.32 o 
   0 -10   5     2585.81     2778.04     97.53 o 
   1 -10   5     1589.52     1598.92     47.55 o 
   2 -10   5    10578.97    10603.95    224.80 o 
   3 -10   5     3886.01     3899.13     93.36 o 
   4 -10   5      276.18      313.73      8.45 o 
   5 -10   5      450.31      542.87     11.46 o 
   6 -10   5      192.52      226.47     24.29 o 
   7 -10   5      401.75      484.01     11.00 o 
   8 -10   5        7.50       -2.62      6.76 o 
   9 -10   5     2276.59     2383.11     46.83 o 
  10 -10   5      115.67      104.90     17.60 o 
  11 -10   5       12.52       25.35     16.90 o 
  12 -10   5      224.93      256.32     23.94 o 
  13 -10   5        1.19        9.86     20.42 o 
 -11  -9   5      138.28      126.05     30.28 o 
 -10  -9   5      877.74      900.65     47.18 o 
  -9  -9   5     1017.36      961.91     45.07 o 
  -8  -9   5      335.49      307.02     27.46 o 
  -7  -9   5      992.73     1024.26     26.04 o 
  -6  -9   5      743.41      749.78     21.13 o 
  -5  -9   5      276.21      283.46     11.00 o 
  -4  -9   5     1986.33     2028.75     25.83 o 
  -3  -9   5      751.82      782.45     14.08 o 
  -2  -9   5     6261.04     6490.82     60.10 o 
  -1  -9   5      851.25      820.01     11.94 o 
   0  -9   5     5276.21     5700.41     85.28 o 
   1  -9   5     9109.29     8880.96    195.76 o 
   2  -9   5        6.12       -0.63      9.47 o 
   3  -9   5       93.96      137.05     14.79 o 
   4  -9   5      521.74      574.04     15.84 o 
   5  -9   5     2027.86     1866.67     33.10 o 
   6  -9   5      327.93      342.34      8.80 o 
   7  -9   5      548.73      581.40     12.01 o 
   8  -9   5      249.34      258.30     12.32 o 
   9  -9   5      280.07      278.28     13.69 o 
  10  -9   5      364.44      353.90     17.60 o 
  11  -9   5      126.87      157.74     20.42 o 
  12  -9   5        3.51       19.72     19.01 o 
  13  -9   5      493.12      487.29     31.69 o 
 -12  -8   5        0.43       22.53     28.17 o 
 -11  -8   5       59.29       30.98     27.46 o 
 -10  -8   5       19.13       14.08     22.53 o 
  -9  -8   5       44.59       -7.04     21.13 o 
  -8  -8   5     2364.83     2284.36     66.90 o 
  -7  -8   5     1890.89     1882.86     35.52 o 
  -6  -8   5       91.74      109.09     19.01 o 
  -5  -8   5      973.92      883.24     18.88 o 
  -4  -8   5     1347.79     1399.25     17.67 o 
  -3  -8   5     8184.33     7752.46     76.87 o 
  -2  -8   5      631.08      728.17     10.46 o 
  -1  -8   5      148.69      131.47      4.69 o 
   0  -8   5      663.42      626.09     12.32 o 
   1  -8   5     1257.11     1495.45     42.82 o 
   2  -8   5       34.48       23.24     14.44 o 
   3  -8   5      487.30      437.30      9.46 o 
   4  -8   5     1222.54     1148.68     17.05 o 
   5  -8   5     1356.63     1348.37     26.05 o 
   6  -8   5      109.70      117.69      7.04 o 
   7  -8   5       58.89       55.56      5.73 o 
   8  -8   5      804.79      750.62     29.58 o 
   9  -8   5       36.02       -7.63     10.49 o 
  10  -8   5        8.65        2.82     14.79 o 
  11  -8   5     1213.20     1138.66     39.43 o 
  12  -8   5       21.07       28.17     19.72 o 
  13  -8   5     1180.97     1253.44     47.18 o 
 -12  -7   5        8.20       23.24     28.87 o 
 -11  -7   5       64.60       71.12     27.46 o 
 -10  -7   5        6.46       14.08     23.24 o 
  -9  -7   5        0.36       16.90     19.72 o 
  -8  -7   5     1939.01     1962.89     48.35 o 
  -7  -7   5      555.53      531.78     36.27 o 
  -6  -7   5     1688.64     1679.56     25.80 o 
  -5  -7   5     4062.55     3980.43     75.35 o 
  -4  -7   5      450.71      508.99     12.04 o 
  -3  -7   5     2097.60     2126.02     37.32 o 
  -2  -7   5       17.41        6.34      5.63 o 
  -1  -7   5      462.99      485.91      8.45 o 
   0  -7   5     1799.70     1732.16     17.98 o 
   1  -7   5      496.12      518.24     22.12 o 
   2  -7   5     9786.98    10211.45    401.03 o 
   3  -7   5       17.62       21.77      9.51 o 
   4  -7   5      539.07      811.83     12.42 o 
   5  -7   5      103.07      132.43     14.79 o 
   6  -7   5      832.83      866.92     14.08 o 
   7  -7   5     1488.16     1416.31     19.39 o 
   8  -7   5      163.99       94.53      8.45 o 
   9  -7   5      651.19      716.54     23.59 o 
  10  -7   5       11.65       10.56     15.49 o 
  11  -7   5      184.71      176.04     20.42 o 
  12  -7   5        2.46        2.82     19.01 o 
  13  -7   5      266.15      289.42     28.87 o 
 -12  -6   5       48.90       36.62     28.17 o 
 -11  -6   5        0.86      -21.83     21.83 o 
 -10  -6   5     1344.24     1408.36     55.63 o 
  -9  -6   5     4751.72     4541.41     88.85 o 
  -8  -6   5      138.44       93.85     16.23 o 
  -7  -6   5     2150.07     2081.72     33.21 o 
  -6  -6   5     2367.23     2247.92     41.55 o 
  -5  -6   5      101.57       76.45      8.10 o 
  -4  -6   5      200.17      269.02     24.29 o 
  -3  -6   5     2073.55     2369.18     26.56 o 
  -2  -6   5     4384.03     4148.35     57.74 o 
  -1  -6   5      800.61      694.76      9.81 o 
   0  -6   5      213.54      202.35      4.71 o 
   1  -6   5     2342.11     2375.91     28.36 o 
   2  -6   5      571.92      622.51      9.30 o 
   3  -6   5       18.05        5.99      2.99 o 
   4  -6   5     4773.09     5089.65     45.56 o 
   5  -6   5      821.90      682.97     11.62 o 
   6  -6   5     3799.05     3714.69     59.50 o 
   7  -6   5      101.34      150.12      8.80 o 
   8  -6   5     2116.95     1981.77     29.11 o 
   9  -6   5      529.19      502.35     36.97 o 
  10  -6   5      649.89      644.32     34.50 o 
  11  -6   5       22.07       13.38     19.72 o 
  12  -6   5      101.66       99.99     26.05 o 
  13  -6   5     1762.51     1804.11     57.74 o 
  14  -6   5      170.06      174.64     32.39 o 
 -13  -5   5      164.76      182.38     35.91 o 
 -12  -5   5      122.27       68.31     28.17 o 
 -11  -5   5      435.11      472.50     38.03 o 
 -10  -5   5      180.04      212.80     59.15 o 
  -9  -5   5      108.24      115.47     24.65 o 
  -8  -5   5      692.78      742.52     28.58 o 
  -7  -5   5       47.94       58.08      9.06 o 
  -6  -5   5      168.47      152.37     10.21 o 
  -5  -5   5      110.82      105.76      6.79 o 
  -4  -5   5     1134.34     1231.93     18.45 o 
  -3  -5   5     1801.41     1554.71     20.37 o 
  -2  -5   5    27752.56    29682.23    298.31 o 
  -1  -5   5      297.73      321.16      6.71 o 
   0  -5   5      919.47      898.80     10.20 o 
   1  -5   5      579.51      595.68     12.32 o 
   2  -5   5       77.91       82.74      3.49 o 
   3  -5   5      583.88      626.42     20.42 o 
   4  -5   5     2257.55     2283.24     24.16 o 
   5  -5   5     3387.38     3614.42     32.77 o 
   6  -5   5      220.17      239.86     16.90 o 
   7  -5   5     7048.91     6899.57    206.68 o 
   8  -5   5      420.68      490.65     15.87 o 
   9  -5   5      285.48      239.03     24.65 o 
  10  -5   5       85.79       99.99     21.83 o 
  11  -5   5      928.39      896.42     42.25 o 
  12  -5   5      920.70      835.86     45.07 o 
  13  -5   5       40.94       63.38     26.76 o 
 -13  -4   5       13.62       -7.75     28.17 o 
 -12  -4   5      563.98      659.35     35.18 o 
 -11  -4   5        3.66        0.51     18.27 o 
 -10  -4   5      118.84      127.44     20.06 o 
  -9  -4   5     1576.38     1434.67     41.07 o 
  -8  -4   5     1557.03     1656.24     37.34 o 
  -7  -4   5       10.05       -1.06      7.25 o 
  -6  -4   5      315.83      292.31     15.49 o 
  -5  -4   5     1501.66     1271.33     18.47 o 
  -4  -4   5     1634.94     1705.72     24.29 o 
  -3  -4   5      814.88      960.29     15.58 o 
  -2  -4   5     2358.98     2628.72     30.63 o 
  -1  -4   5     2325.13     2422.18     27.55 o 
   0  -4   5     4537.63     4970.94     44.32 o 
   1  -4   5     5080.87     5376.65     49.89 o 
   2  -4   5    10036.89    10566.05    100.31 o 
   3  -4   5     4487.11     4877.58     53.17 o 
   4  -4   5    15565.70    17135.62    144.30 o 
   5  -4   5      193.33      134.56      5.97 o 
   6  -4   5     1586.35     1621.14     18.63 o 
   7  -4   5        5.47        0.84      5.21 o 
   8  -4   5      155.94      182.93     12.32 o 
   9  -4   5       20.95       28.86     13.01 o 
  10  -4   5     1122.53     1100.80     53.17 o 
  11  -4   5       37.94       26.05     21.13 o 
  12  -4   5        3.93        0.70     22.53 o 
  13  -4   5      115.36      134.50     30.28 o 
 -13  -3   5      125.52      121.02     30.32 o 
 -12  -3   5      392.41      377.29     29.03 o 
 -11  -3   5      175.28      178.29     23.51 o 
 -10  -3   5        1.74       11.87     16.23 o 
  -9  -3   5     2109.94     2011.02     43.81 o 
  -8  -3   5     1972.15     1934.63     40.33 o 
  -7  -3   5      480.14      437.20     11.59 o 
  -6  -3   5     2429.72     2358.97     27.75 o 
  -5  -3   5     2178.50     2267.97     25.92 o 
  -4  -3   5      293.03      220.78      6.50 o 
  -3  -3   5     2157.37     2057.70     39.43 o 
  -2  -3   5     9501.43    10359.62     94.36 o 
  -1  -3   5    31947.02    34311.04    322.80 o 
   0  -3   5    18995.67    20397.03    181.68 o 
   1  -3   5      303.47      371.20      7.04 o 
   2  -3   5      203.96      202.61      7.04 o 
   3  -3   5        4.45        2.11      2.49 o 
   4  -3   5      288.14      264.07      5.98 o 
   5  -3   5     1775.15     1694.75     18.75 o 
   6  -3   5     1870.35     1880.27     30.63 o 
   7  -3   5      537.31      527.35     11.27 o 
   8  -3   5      470.15      410.03     17.60 o 
   9  -3   5     1078.50     1002.21     32.41 o 
  10  -3   5     1205.13     1114.08     43.66 o 
  11  -3   5      250.73      252.10     28.17 o 
  12  -3   5       52.33       57.74     25.35 o 
  13  -3   5     2405.77     2518.15     82.39 o 
 -13  -2   5      248.39      213.20     32.61 o 
 -12  -2   5       18.30       29.70     24.65 o 
 -11  -2   5      879.29      866.62     36.36 o 
 -10  -2   5     1316.23     1273.06     35.35 o 
  -9  -2   5      660.48      542.92     22.90 o 
  -8  -2   5     4361.79     4398.84     84.50 o 
  -7  -2   5        1.02       -5.09      9.86 o 
  -6  -2   5     2442.07     2290.87     27.09 o 
  -5  -2   5     1882.24     2201.94     24.19 o 
  -4  -2   5     1370.89     1314.35     16.80 o 
  -3  -2   5    30312.77    31174.34    278.85 o 
  -2  -2   5    39605.39    43387.68    364.35 o 
  -1  -2   5    29942.54    32238.05    257.17 o 
   0  -2   5     3240.44     3401.76     28.24 o 
   1  -2   5     6545.72     7058.58     61.92 o 
   2  -2   5     1734.61     1929.20     16.91 o 
   3  -2   5       21.61       22.12      2.70 o 
   4  -2   5     3279.05     3059.15     28.05 o 
   5  -2   5     1373.98     1424.17     16.13 o 
   6  -2   5     2201.02     2254.55     26.33 o 
   7  -2   5     1721.12     1738.12     21.45 o 
   8  -2   5      929.30      996.93     21.55 o 
   9  -2   5      443.57      407.27     16.90 o 
  10  -2   5     1313.61     1253.17     59.86 o 
  11  -2   5      739.48      723.51     32.62 o 
  12  -2   5     1967.27     1937.90     68.31 o 
  13  -2   5       35.83       47.18     28.17 o 
 -13  -1   5        0.37        9.80     41.55 o 
 -12  -1   5     1065.00     1180.12     51.26 o 
 -11  -1   5       56.96       56.48     16.91 o 
 -10  -1   5       27.41        4.23     13.94 o 
  -9  -1   5     3570.65     3533.38     99.29 o 
  -8  -1   5     1151.89     1105.62     30.98 o 
  -7  -1   5     4998.32     4889.57     50.63 o 
  -6  -1   5     1770.41     1928.20     23.65 o 
  -5  -1   5     2292.62     2302.79     61.97 o 
  -4  -1   5    13544.82    13294.36    121.28 o 
  -3  -1   5     2024.28     1874.45     18.22 o 
  -2  -1   5     1747.48     1823.83     18.10 o 
  -1  -1   5        0.46       10.21      2.49 o 
   0  -1   5    34430.99    35533.87    268.43 o 
   1  -1   5     5221.40     5490.92     45.61 o 
   2  -1   5     7390.07     8289.52     80.98 o 
   3  -1   5    12035.75    12352.51    136.26 o 
   4  -1   5     5465.91     6356.17     54.82 o 
   5  -1   5        3.36        8.45      3.98 o 
   6  -1   5      485.50      453.90     19.72 o 
   7  -1   5     1508.10     1454.08     20.75 o 
   8  -1   5     1342.73     1297.80     25.25 o 
   9  -1   5      373.84      359.67     21.13 o 
  10  -1   5     1926.28     2068.93     52.74 o 
  11  -1   5       54.16      127.03     20.94 o 
  12  -1   5      183.13      179.72     25.27 o 
  13  -1   5      122.55      208.44     35.21 o 
 -14   0   5      154.04      187.31     47.18 o 
 -13   0   5      596.70      623.43     51.41 o 
 -12   0   5        1.17       33.48     27.11 o 
 -11   0   5       71.97       54.25     16.18 o 
 -10   0   5     3325.78     3288.00     76.40 o 
  -9   0   5     3564.17     3543.69     56.69 o 
  -8   0   5     2864.17     2928.28     42.73 o 
  -7   0   5      152.79       96.27     26.41 o 
  -6   0   5    16233.29    17074.50    154.88 o 
  -5   0   5     3596.88     3486.37     38.21 o 
  -4   0   5      402.55      495.61     32.74 o 
  -3   0   5     4573.48     4811.65     45.85 o 
  -2   0   5      219.33      154.10      4.40 o 
  -1   0   5    50989.43    52819.66    470.48 o 
   0   0   5     5017.54     6101.12     53.25 o 
   1   0   5     9286.76     9545.94     78.44 o 
   2   0   5      252.28      185.94      5.28 o 
   3   0   5       29.06       37.05      2.99 o 
   4   0   5     2398.33     2428.64     36.97 o 
   5   0   5      106.02      137.51      5.71 o 
   6   0   5     6717.70     6871.80     64.45 o 
   7   0   5      771.66      784.46     25.00 o 
   8   0   5     1746.90     1804.34     31.11 o 
   9   0   5     8358.39     8656.12    269.00 o 
  10   0   5      115.65       85.57     15.93 o 
  11   0   5       38.65       29.61     18.63 o 
  12   0   5        2.65       17.89     20.19 o 
  13   0   5      883.31      878.11     51.41 o 
 -14   1   5       63.70       32.39     38.03 o 
 -13   1   5       89.60       83.88     28.17 o 
 -12   1   5       65.55       50.14     20.94 o 
 -11   1   5       93.29      107.67     19.62 o 
 -10   1   5     1051.85     1127.61     81.33 o 
  -9   1   5      483.99      491.82     18.61 o 
  -8   1   5     1790.18     1819.75     28.06 o 
  -7   1   5     1689.86     1613.95     21.95 o 
  -6   1   5     2801.65     2887.93     32.38 o 
  -5   1   5     2366.44     2616.57     28.97 o 
  -4   1   5       58.55       52.66      3.71 o 
  -3   1   5       60.37      135.60      4.21 o 
  -2   1   5      373.10      347.11     11.62 o 
  -1   1   5     3388.78     3352.42     29.94 o 
   0   1   5    12001.73    11648.93    103.42 o 
   1   1   5     4662.09     4831.04     73.94 o 
   2   1   5      553.43      613.50      8.92 o 
   3   1   5     1594.32     1648.39     18.55 o 
   4   1   5     2619.66     2643.06     26.90 o 
   5   1   5        9.37       29.09      4.69 o 
   6   1   5       50.40       57.50      6.38 o 
   7   1   5    10104.94    10036.71    109.61 o 
   8   1   5      784.85      843.06     23.69 o 
   9   1   5      662.70      707.26     26.39 o 
  10   1   5       20.87      -14.34     14.34 o 
  11   1   5       31.39       46.50     20.43 o 
  12   1   5      913.34     1030.26     67.95 o 
  13   1   5       36.09       68.50     30.32 o 
 -14   2   5       23.27       17.60     25.35 o 
 -13   2   5      183.51      226.75     26.76 o 
 -12   2   5      327.09      366.87     24.31 o 
 -11   2   5        4.04        2.47     16.39 o 
 -10   2   5      943.33      909.50     29.38 o 
  -9   2   5     1424.98     1399.44     33.45 o 
  -8   2   5        1.90       -4.44      9.51 o 
  -7   2   5     6602.07     6397.12    112.67 o 
  -6   2   5     2957.04     3377.19     34.36 o 
  -5   2   5     1080.49     1167.11     15.22 o 
  -4   2   5     4608.68     4061.22     73.94 o 
  -3   2   5       41.65       26.53      3.52 o 
  -2   2   5    36022.04    37022.72    328.85 o 
  -1   2   5    59510.23    62641.64    490.21 o 
   0   2   5    68496.03    70231.64    576.75 o 
   1   2   5     1236.12     1314.09     13.13 o 
   2   2   5     1929.46     2104.05     25.70 o 
   3   2   5     1575.33     1689.21     20.07 o 
   4   2   5     1795.11     1938.38     21.49 o 
   5   2   5       82.41       49.64     15.14 o 
   6   2   5     1763.67     1697.33     22.46 o 
   7   2   5       37.72       41.23      8.42 o 
   8   2   5     4468.61     4541.59    105.98 o 
   9   2   5      370.00      407.78     28.87 o 
  10   2   5      267.81      243.26     20.16 o 
  11   2   5       11.65        2.23     18.78 o 
  12   2   5      579.70      589.10     40.33 o 
  13   2   5        2.84      -27.11     27.11 o 
 -14   3   5      231.96      353.50     32.39 o 
 -13   3   5     1130.92     1149.93     46.48 o 
 -12   3   5      251.57      253.40     21.97 o 
 -11   3   5      192.21      155.63     18.02 o 
 -10   3   5      137.52      126.14     17.85 o 
  -9   3   5      148.60      124.86     11.72 o 
  -8   3   5     2968.83     2978.97     34.54 o 
  -7   3   5      313.08      309.02      9.12 o 
  -6   3   5     4388.60     4520.09     43.99 o 
  -5   3   5     2712.59     2610.03     25.34 o 
  -4   3   5      422.94      368.09      6.92 o 
  -3   3   5        3.45       20.12      2.99 o 
  -2   3   5     2560.29     2786.42     24.84 o 
  -1   3   5      229.84      244.15      5.99 o 
   0   3   5     4202.11     4653.42     34.59 o 
   1   3   5    10992.19    11238.14     88.12 o 
   2   3   5     3740.02     3694.16     34.18 o 
   3   3   5     1092.77     1116.21     24.65 o 
   4   3   5      214.63      214.55      6.60 o 
   5   3   5       37.62       57.40      5.41 o 
   6   3   5     8701.04     8514.24     81.94 o 
   7   3   5      114.68      107.10     10.42 o 
   8   3   5     2195.21     2418.45     48.55 o 
   9   3   5     3713.57     3607.15     66.22 o 
  10   3   5      402.75      369.29     22.90 o 
  11   3   5      852.85      920.83     86.61 o 
  12   3   5       30.65       -8.19     24.88 o 
 -14   4   5      203.07      184.50     28.87 o 
 -13   4   5       93.36       55.63     23.24 o 
 -12   4   5       82.66       70.42     21.13 o 
 -11   4   5      211.43      213.92     19.19 o 
 -10   4   5     3096.43     3140.70     64.08 o 
  -9   4   5     2002.56     1891.80     29.94 o 
  -8   4   5      628.64      623.73     14.91 o 
  -7   4   5     2231.55     2136.97     24.15 o 
  -6   4   5       75.06       71.06      8.10 o 
  -5   4   5     2107.47     2229.66     30.98 o 
  -4   4   5      561.59      614.39      8.92 o 
  -3   4   5     2589.86     2462.05     27.11 o 
  -2   4   5    12648.45    13723.35    117.72 o 
  -1   4   5     9545.55    10263.14     80.91 o 
   0   4   5      113.77      142.31      3.21 o 
   1   4   5      157.18      170.11      5.28 o 
   2   4   5     1911.11     2100.82     29.22 o 
   3   4   5      507.46      572.11     10.42 o 
   4   4   5     2201.15     2227.91     54.57 o 
   5   4   5     8947.84     9055.13     85.84 o 
   6   4   5     1111.71     1250.16     19.54 o 
   7   4   5     3767.71     3695.84     56.66 o 
   8   4   5     1230.23     1328.06     34.60 o 
   9   4   5      433.49      481.45     23.65 o 
  10   4   5      299.73      346.69     26.16 o 
  11   4   5       41.96       43.44     21.75 o 
  12   4   5     2113.41     2405.83     79.42 o 
 -14   5   5      182.24      219.70     28.17 o 
 -13   5   5      115.92      149.99     24.65 o 
 -12   5   5      396.79      371.10     27.46 o 
 -11   5   5     2253.32     2117.47     54.22 o 
 -10   5   5       79.65       76.54     14.29 o 
  -9   5   5      349.82      427.02     32.74 o 
  -8   5   5     1668.70     1694.84     23.12 o 
  -7   5   5     1758.83     1718.70     20.40 o 
  -6   5   5      671.68      666.69     11.20 o 
  -5   5   5     1418.15     1509.10     17.84 o 
  -4   5   5      738.66      627.51     26.76 o 
  -3   5   5     2779.72     2961.36     32.04 o 
  -2   5   5      363.53      523.74     19.36 o 
  -1   5   5      176.20      125.21      9.15 o 
   0   5   5      558.33      462.78      6.61 o 
   1   5   5     1269.01     1413.43     13.81 o 
   2   5   5     4630.31     5115.90     49.11 o 
   3   5   5       27.90       34.07      8.10 o 
   4   5   5      146.42      186.87     20.07 o 
   5   5   5       30.31       14.35      5.15 o 
   6   5   5     1066.52     1028.41     28.17 o 
   7   5   5        1.82       -7.35     14.44 o 
   8   5   5      132.30      160.88     16.18 o 
   9   5   5       68.54       78.17     18.74 o 
  10   5   5       30.35       10.87     19.45 o 
  11   5   5      157.10      170.46     25.21 o 
  12   5   5      133.95      142.95     33.80 o 
 -14   6   5      325.83      364.06     37.32 o 
 -13   6   5      807.30      804.17     38.03 o 
 -12   6   5       26.62       -0.70     18.31 o 
 -11   6   5      391.15      327.44     23.94 o 
 -10   6   5     1818.94     1770.25     40.09 o 
  -9   6   5      143.94      147.85     13.02 o 
  -8   6   5     1853.16     1814.22     24.36 o 
  -7   6   5      978.62     1003.00     17.05 o 
  -6   6   5      356.44      394.33     16.55 o 
  -5   6   5     4997.83     5186.71     53.26 o 
  -4   6   5      959.21      941.39     20.77 o 
  -3   6   5      411.51      350.27      7.42 o 
  -2   6   5       88.47      147.41      4.04 o 
  -1   6   5      731.59      700.66      8.96 o 
   0   6   5     3105.32     3238.68     29.64 o 
   1   6   5     7179.94     7353.88     58.75 o 
   2   6   5     9025.78     9274.86    193.30 o 
   3   6   5      150.58      204.68      6.90 o 
   4   6   5      453.61      460.21     10.91 o 
   5   6   5      887.01      864.15     16.49 o 
   6   6   5      674.62      677.53     41.90 o 
   7   6   5      128.72      114.85     25.35 o 
   8   6   5        1.29        5.01     14.70 o 
   9   6   5      875.21      903.24     53.17 o 
  10   6   5      157.37      233.67     24.75 o 
  11   6   5      295.70      315.47     35.91 o 
  12   6   5      128.57      178.16     34.50 o 
 -14   7   5       42.44       52.11     23.94 o 
 -13   7   5      216.10      265.48     27.46 o 
 -12   7   5      218.54      134.50     22.53 o 
 -11   7   5       25.60       28.87     14.79 o 
 -10   7   5     2697.20     2568.85     51.41 o 
  -9   7   5     5006.51     5014.11    103.87 o 
  -8   7   5      642.93      621.87     16.07 o 
  -7   7   5     1951.16     1881.49     25.35 o 
  -6   7   5      736.72      601.77     11.98 o 
  -5   7   5      678.82      682.98     11.32 o 
  -4   7   5        3.20        6.34      5.28 o 
  -3   7   5     3909.01     4364.90     44.05 o 
  -2   7   5     5508.99     5475.11     57.74 o 
  -1   7   5    13143.25    14413.82    230.97 o 
   0   7   5     3227.31     3022.90     27.94 o 
   1   7   5       21.76       42.44      3.71 o 
   2   7   5      791.34      666.31     11.07 o 
   3   7   5      929.01      925.42     15.84 o 
   4   7   5     1305.51     1251.90     17.98 o 
   5   7   5     4258.35     4388.97    190.83 o 
   6   7   5       68.01       66.28     10.91 o 
   7   7   5      116.85      127.03     44.01 o 
   8   7   5      140.27      174.59     19.61 o 
   9   7   5      106.10       50.00     24.65 o 
  10   7   5       45.34       76.76     27.46 o 
  11   7   5      120.03      139.43     31.69 o 
 -14   8   5      453.12      404.20     33.10 o 
 -13   8   5       74.52       59.86     21.83 o 
 -12   8   5       78.35       28.17     19.72 o 
 -11   8   5     4329.60     4025.80     83.80 o 
 -10   8   5       99.64       70.42     16.90 o 
  -9   8   5      268.82      268.80     20.07 o 
  -8   8   5     1155.97     1171.58     21.13 o 
  -7   8   5     3830.28     3826.57     45.80 o 
  -6   8   5     1189.95      989.16     15.63 o 
  -5   8   5      700.94      715.79     18.31 o 
  -4   8   5    21371.50    22274.43    211.12 o 
  -3   8   5     2013.91     2488.69     28.55 o 
  -2   8   5      668.40      628.20     10.66 o 
  -1   8   5     6972.24     7116.10     75.12 o 
   0   8   5      971.10     1006.89     11.67 o 
   1   8   5     2449.13     2459.08     24.53 o 
   2   8   5     1432.89     1615.92     18.61 o 
   3   8   5     5706.80     5886.12     57.84 o 
   4   8   5      321.84      306.93      9.37 o 
   5   8   5      140.47      145.96     16.20 o 
   6   8   5        2.39       17.60      8.96 o 
   7   8   5       74.90       91.11     19.36 o 
   8   8   5     3120.76     3062.48     83.80 o 
   9   8   5      947.03      997.82     47.88 o 
  10   8   5        5.89        5.63     24.65 o 
  11   8   5      125.40      180.27     33.10 o 
 -14   9   5      117.16      129.57     26.05 o 
 -13   9   5     1648.43     1578.07     51.41 o 
 -12   9   5     1916.06     1995.65     55.63 o 
 -11   9   5        4.24      -15.49     15.49 o 
 -10   9   5      297.31      286.90     18.47 o 
  -9   9   5      354.78      346.16     35.21 o 
  -8   9   5     1637.85     1645.69     36.62 o 
  -7   9   5      273.13      250.69      9.42 o 
  -6   9   5      219.98      229.95      7.92 o 
  -5   9   5     9441.36     9491.59     93.35 o 
  -4   9   5       24.20       20.86      3.89 o 
  -3   9   5     3579.89     3833.32     46.63 o 
  -2   9   5      449.85      434.86     13.73 o 
  -1   9   5      622.21      568.57     10.49 o 
   0   9   5      224.42      202.01      8.10 o 
   1   9   5    10692.47    11339.20     98.13 o 
   2   9   5     4123.67     4218.31     40.08 o 
   3   9   5     3662.92     3681.63     54.22 o 
   4   9   5       47.59       44.07      7.27 o 
   5   9   5      800.14      731.41     16.74 o 
   6   9   5       92.48       96.64     20.07 o 
   7   9   5     2686.31     2617.44     73.23 o 
   8   9   5      454.07      362.65     30.28 o 
   9   9   5     1536.54     1566.80     59.86 o 
  10   9   5     1571.90     1706.93     66.19 o 
  11   9   5       34.58        0.00     28.17 o 
 -14  10   5     1266.74     1328.08     49.29 o 
 -13  10   5        0.87        4.93     20.42 o 
 -12  10   5        0.53      -13.38     17.60 o 
 -11  10   5      979.16     1076.69     37.32 o 
 -10  10   5      522.49      451.68     20.83 o 
  -9  10   5     1416.97     1415.99     36.97 o 
  -8  10   5     7219.41     6959.15     78.19 o 
  -7  10   5       15.12        2.58      6.60 o 
  -6  10   5     5029.18     4929.21     86.26 o 
  -5  10   5      125.15      134.19      5.91 o 
  -4  10   5       58.63       44.79      8.45 o 
  -3  10   5      104.61      105.47      5.43 o 
  -2  10   5       50.34       40.83      7.04 o 
  -1  10   5        2.78       13.30      4.04 o 
   0  10   5     2791.84     2682.44     48.94 o 
   1  10   5      996.80      958.46     12.33 o 
   2  10   5        0.17       -0.04      3.89 o 
   3  10   5       76.29       72.43      7.27 o 
   4  10   5      335.72      318.89     11.16 o 
   5  10   5     4075.02     4134.46     76.76 o 
   6  10   5       67.66       66.90     18.31 o 
   7  10   5        9.92       23.24     19.01 o 
   8  10   5     2159.24     2142.82     68.31 o 
   9  10   5       90.42      125.34     27.46 o 
  10  10   5      156.46      128.16     31.69 o 
 -14  11   5      405.82      446.45     32.39 o 
 -13  11   5       67.38       59.15     21.13 o 
 -12  11   5        4.03      -16.90     16.90 o 
 -11  11   5      786.67      748.54     32.39 o 
 -10  11   5      638.46      629.69     30.63 o 
  -9  11   5      243.31      221.11     12.19 o 
  -8  11   5        3.89       19.17      7.61 o 
  -7  11   5     2746.66     2595.78     33.47 o 
  -6  11   5     2427.97     2388.99     28.33 o 
  -5  11   5      149.92      122.62      8.80 o 
  -4  11   5     1625.78     1683.39     24.09 o 
  -3  11   5      836.15      749.32     12.04 o 
  -2  11   5      440.06      556.89      9.90 o 
  -1  11   5      171.42      177.74      6.69 o 
   0  11   5      105.68      120.97     10.91 o 
   1  11   5     1576.27     1614.34     17.55 o 
   2  11   5        9.09        5.25      5.41 o 
   3  11   5      277.06      232.15     10.32 o 
   4  11   5     2180.44     2136.61     31.58 o 
   5  11   5       24.56       -0.90     10.49 o 
   6  11   5        3.50      -12.68     16.20 o 
   7  11   5      357.65      333.08     28.17 o 
   8  11   5       76.26       88.73     23.24 o 
   9  11   5       54.34       51.41     25.35 o 
  10  11   5      152.36      164.07     33.10 o 
 -13  12   5       87.80       70.42     21.13 o 
 -12  12   5      231.41      170.41     21.83 o 
 -11  12   5       22.16      -14.79     15.49 o 
 -10  12   5      201.25      201.22     16.49 o 
  -9  12   5        1.68       25.35      9.46 o 
  -8  12   5     1224.41     1229.09     21.45 o 
  -7  12   5      954.28     1002.19     29.58 o 
  -6  12   5      105.41      100.46      6.69 o 
  -5  12   5      136.84      103.06      5.07 o 
  -4  12   5       68.16       78.93      5.43 o 
  -3  12   5      528.43      484.28      9.49 o 
  -2  12   5       42.01       30.37      5.99 o 
  -1  12   5     6948.56     6900.16     94.71 o 
   0  12   5     4936.81     4767.95     84.85 o 
   1  12   5     2050.71     2190.58     26.22 o 
   2  12   5     1628.09     1759.72     38.38 o 
   3  12   5     1744.14     1673.03     27.82 o 
   4  12   5     2414.04     2426.18     37.33 o 
   5  12   5       15.75       15.49     11.45 o 
   6  12   5       26.55        1.41     16.90 o 
   7  12   5      914.60      944.31     44.36 o 
   8  12   5      102.20      104.92     26.05 o 
   9  12   5        0.87        3.52     24.65 o 
 -13  13   5        8.60       25.35     19.72 o 
 -12  13   5       71.99       68.31     19.01 o 
 -11  13   5      158.45      168.30     19.72 o 
 -10  13   5        2.66      -11.83     11.83 o 
  -9  13   5     5366.33     5343.18     68.21 o 
  -8  13   5      194.57      185.74     10.21 o 
  -7  13   5      711.58      734.51     14.41 o 
  -6  13   5      342.28      298.70     17.60 o 
  -5  13   5     2693.65     2415.74     38.73 o 
  -4  13   5      113.16       97.13      5.60 o 
  -3  13   5     1276.87     1270.83     34.86 o 
  -2  13   5     1221.23     1238.73     16.23 o 
  -1  13   5     4995.08     5001.49     73.23 o 
   0  13   5     5993.59     5870.90    100.35 o 
   1  13   5     2855.85     2956.72     33.84 o 
   2  13   5       40.11       23.72      7.21 o 
   3  13   5      373.95      357.84     12.33 o 
   4  13   5        7.67       -9.42      9.42 o 
   5  13   5     1268.05     1204.26     78.16 o 
   6  13   5     1070.96     1123.87     45.07 o 
   7  13   5       19.49        9.15     21.13 o 
   8  13   5      313.33      322.51     31.69 o 
   9  13   5      445.64      542.22     39.43 o 
 -13  14   5       42.73       38.03     19.01 o 
 -12  14   5      616.22      694.32     32.39 o 
 -11  14   5      195.21      233.08     20.42 o 
 -10  14   5      555.76      579.26     29.93 o 
  -9  14   5      353.57      328.13     33.45 o 
  -8  14   5     1151.94     1140.84     20.44 o 
  -7  14   5       21.72       19.52      6.21 o 
  -6  14   5       13.60       19.63      5.21 o 
  -5  14   5      127.26       90.86      5.67 o 
  -4  14   5      218.63      223.87     18.31 o 
  -3  14   5     1428.68     1315.84     16.74 o 
  -2  14   5     1868.61     1785.75     61.26 o 
  -1  14   5      132.24      143.84      8.10 o 
   0  14   5       23.13       23.05      5.41 o 
   1  14   5      285.98      286.84     13.73 o 
   2  14   5      379.60      383.08     12.85 o 
   3  14   5        6.46        1.41      9.51 o 
   4  14   5      515.78      551.50     37.67 o 
   5  14   5       26.54       49.73     13.42 o 
   6  14   5        2.45       25.35     19.72 o 
   7  14   5      858.20      882.34     43.66 o 
   8  14   5       52.90       58.45     24.65 o 
 -13  15   5      132.78      116.19     21.83 o 
 -12  15   5       11.37       36.62     17.60 o 
 -11  15   5      281.37      324.63     21.83 o 
 -10  15   5      149.22      176.83     15.61 o 
  -9  15   5      162.42      152.77     20.42 o 
  -8  15   5      223.60      221.81     10.13 o 
  -7  15   5      979.82      978.71     16.18 o 
  -6  15   5      548.44      536.97     25.70 o 
  -5  15   5      447.47      408.45      8.93 o 
  -4  15   5      142.19      146.77     15.84 o 
  -3  15   5      378.77      357.72     17.60 o 
  -2  15   5      327.25      297.46      7.94 o 
  -1  15   5      762.70      707.79     22.89 o 
   0  15   5     1534.38     1484.59     19.62 o 
   1  15   5      367.22      374.16     15.84 o 
   2  15   5       23.91       19.78     14.44 o 
   3  15   5       44.27       21.07      9.92 o 
   4  15   5      213.73      215.54     15.91 o 
   5  15   5       34.40       39.08     15.76 o 
   6  15   5      191.46      189.42     24.65 o 
   7  15   5      305.59      350.68     31.69 o 
   8  15   5      160.39      185.90     29.58 o 
 -12  16   5      209.22      200.69     21.13 o 
 -11  16   5       23.38       39.33     33.45 o 
 -10  16   5      262.03      268.30     23.94 o 
  -9  16   5     1151.26     1163.13     24.29 o 
  -8  16   5       52.25       42.58      7.71 o 
  -7  16   5      752.94      771.61     13.92 o 
  -6  16   5      968.56      991.24     14.91 o 
  -5  16   5        0.18      -11.13     16.55 o 
  -4  16   5       80.44       83.47     11.77 o 
  -3  16   5      321.96      297.87     16.90 o 
  -2  16   5      418.46      437.30     17.60 o 
  -1  16   5      389.92      381.26     14.79 o 
   0  16   5       36.63       27.15      5.98 o 
   1  16   5       54.49       49.53     11.27 o 
   2  16   5      223.19      204.88     11.50 o 
   3  16   5     1388.14     1448.16     29.18 o 
   4  16   5      442.67      435.34     19.63 o 
   5  16   5       34.18       34.50     19.72 o 
   6  16   5     1272.05     1397.09     51.41 o 
   7  16   5      113.35       91.54     25.35 o 
 -12  17   5       55.96       33.80     17.60 o 
 -11  17   5      304.24      300.29     24.65 o 
 -10  17   5      374.80      449.15     20.02 o 
  -9  17   5      189.29      249.90     20.42 o 
  -8  17   5       52.78       39.39      9.15 o 
  -7  17   5      351.54      354.93     21.13 o 
  -6  17   5     1743.72     1684.82     27.99 o 
  -5  17   5      499.99      436.92     39.08 o 
  -4  17   5      367.18      367.71     18.65 o 
  -3  17   5      744.11      752.06     27.46 o 
  -2  17   5       80.65      107.04     14.08 o 
  -1  17   5      149.90      164.07      9.15 o 
   0  17   5      103.21       89.49      6.71 o 
   1  17   5     1295.94     1253.66     20.19 o 
   2  17   5       22.41       14.08      9.96 o 
   3  17   5       26.17       18.11     12.33 o 
   4  17   5      710.02      735.33     25.76 o 
   5  17   5       21.55       22.53     19.72 o 
   6  17   5      128.00      126.05     25.35 o 
 -12  18   5      483.61      447.86     24.65 o 
 -11  18   5      557.21      484.72     21.98 o 
 -10  18   5      158.67      190.26     22.18 o 
  -9  18   5       37.52       40.87      8.20 o 
  -8  18   5      270.40      333.02     17.25 o 
  -7  18   5      666.38      627.34     20.48 o 
  -6  18   5        1.23       13.44     10.21 o 
  -5  18   5      770.77      709.73     27.82 o 
  -4  18   5      572.56      637.28     26.05 o 
  -3  18   5      174.03      192.95     16.20 o 
  -2  18   5      597.76      579.54     26.05 o 
  -1  18   5      201.41      209.85     10.56 o 
   0  18   5      580.69      599.22     39.08 o 
   1  18   5       23.86       12.77      7.42 o 
   2  18   5        3.45        2.74      9.70 o 
   3  18   5     1182.19     1314.29     31.47 o 
   4  18   5      413.82      464.78     23.94 o 
   5  18   5      110.77      171.82     23.94 o 
   6  18   5      452.75      517.57     33.80 o 
 -11  19   5       15.39       23.64     11.77 o 
 -10  19   5      213.97      232.02     29.75 o 
  -9  19   5       67.83       84.75     15.06 o 
  -8  19   5      227.63      269.51     16.65 o 
  -7  19   5      232.56      236.34     14.74 o 
  -6  19   5      300.12      304.69     13.53 o 
  -5  19   5       58.04       84.80     34.86 o 
  -4  19   5        7.37        7.04     12.68 o 
  -3  19   5        6.90        6.34     12.68 o 
  -2  19   5      215.99      245.76     10.56 o 
  -1  19   5      258.04      294.35     11.97 o 
   0  19   5       13.84        9.15      9.86 o 
   1  19   5      263.24      286.52     17.25 o 
   2  19   5      857.03      907.97     57.74 o 
   3  19   5      115.46      156.54     15.22 o 
   4  19   5      172.49      193.94     19.10 o 
   5  19   5       19.91       21.83     19.72 o 
 -10  20   5      293.55      303.87     32.26 o 
  -9  20   5        5.87        2.38     13.98 o 
  -8  20   5       45.34       40.54     13.36 o 
  -7  20   5      585.95      629.28     21.73 o 
  -6  20   5       24.44       34.70     28.52 o 
  -5  20   5      230.78      171.12     11.27 o 
  -4  20   5      311.90      275.33     19.72 o 
  -3  20   5      616.99      599.96     19.01 o 
  -2  20   5      133.96      163.37     10.56 o 
  -1  20   5       14.33       -3.52      8.45 o 
   0  20   5       93.28       97.88     11.97 o 
   1  20   5       15.21       17.60     14.08 o 
   2  20   5       43.33       38.88     10.55 o 
   3  20   5       24.31       23.45     14.08 o 
   4  20   5        2.60       -9.15     16.90 o 
 -10  21   5       90.34       37.50     25.90 o 
  -9  21   5        0.62       -3.68     22.89 o 
  -8  21   5      304.69      298.83     43.66 o 
  -7  21   5      111.79      127.19     19.72 o 
  -6  21   5      774.47      799.53     54.22 o 
  -5  21   5       52.93       56.33     10.56 o 
  -4  21   5      330.91      364.77     15.49 o 
  -3  21   5       18.32       16.20      8.45 o 
  -2  21   5        3.05        2.82      9.15 o 
  -1  21   5       67.22       69.01     10.56 o 
   0  21   5      201.16      222.52     14.79 o 
   1  21   5      248.56      228.86     23.24 o 
   2  21   5       11.35       23.94     19.72 o 
   3  21   5      273.83      356.01     22.89 o 
  -9  22   5       38.14       24.83     15.18 o 
  -8  22   5     1186.90     1360.49     63.02 o 
  -7  22   5      558.35      559.62     34.50 o 
  -6  22   5      656.68      685.17     23.24 o 
  -5  22   5       78.15       52.81      9.86 o 
  -4  22   5      287.87      262.66     11.97 o 
  -3  22   5        6.04       21.83      9.15 o 
  -2  22   5      673.67      694.32     19.72 o 
  -1  22   5      333.35      333.08     15.49 o 
   0  22   5        0.22      -10.56     10.56 o 
   1  22   5      562.89      552.78     30.28 o 
   2  22   5      245.86      255.62     27.46 o 
  -7  23   5      129.80      157.74     16.20 o 
  -6  23   5      114.58      120.41     14.08 o 
  -5  23   5       26.99        8.45      9.86 o 
  -4  23   5       71.74       78.87     10.56 o 
  -3  23   5        4.31        0.00      9.86 o 
  -2  23   5       28.03       40.14     11.27 o 
  -1  23   5        9.97        5.63     11.97 o 
   0  23   5      202.42      264.07     23.94 o 
  -4  24   5       81.55      104.92     11.27 o 
  -3  24   5        0.77       -2.82     10.56 o 
   2 -24   6        3.84        7.04     11.27 o 
  -1 -23   6      667.46      740.80     26.05 o 
   0 -23   6      132.24      145.06     18.31 o 
   1 -23   6      268.60      267.59     18.31 o 
   2 -23   6      156.56      174.64     13.38 o 
   6 -23   6      375.50      387.30     62.67 o 
   7 -23   6       95.96       85.36     46.12 o 
  -2 -22   6      108.95       83.80     16.20 o 
  -1 -22   6        2.68      -11.97     11.97 o 
   0 -22   6        4.97       -2.11     14.08 o 
   1 -22   6       62.52       59.86     13.38 o 
   2 -22   6        4.60       -7.75      9.86 o 
   5 -22   6      841.31      777.41     73.94 o 
   6 -22   6      246.10      279.19     14.92 o 
   7 -22   6        8.98       -0.11     18.31 o 
   8 -22   6       49.35       41.53     14.80 o 
  -4 -21   6       19.15       11.27     21.13 o 
  -3 -21   6        0.53       -2.11     18.31 o 
  -2 -21   6      184.66      178.16     16.90 o 
  -1 -21   6       90.73       98.59     12.68 o 
   0 -21   6      150.50      138.72     16.20 o 
   1 -21   6       38.14       21.83     11.27 o 
   2 -21   6        4.67       -5.63     12.68 o 
   5 -21   6       46.32       80.28     42.95 o 
   6 -21   6        4.38        7.75     10.19 o 
   7 -21   6      111.00      103.58     14.18 o 
   8 -21   6       23.05       11.61     24.29 o 
   9 -21   6        4.67       -4.96     12.25 o 
  -5 -20   6       34.29       58.97     20.07 o 
  -4 -20   6      102.45      107.74     22.53 o 
  -3 -20   6      438.81      471.80     23.24 o 
  -2 -20   6      153.53      147.88     15.49 o 
  -1 -20   6       29.67        9.86     10.56 o 
   0 -20   6       58.77       26.76     12.68 o 
   1 -20   6      991.67      974.59     28.17 o 
   4 -20   6     2213.51     2143.52    109.85 o 
   5 -20   6        1.96      -20.42     34.50 o 
   6 -20   6       31.90       40.20     20.42 o 
   7 -20   6        8.49       12.47     12.00 o 
   8 -20   6      405.44      417.22     21.79 o 
   9 -20   6       46.74       17.10     23.59 o 
  10 -20   6        4.97       -0.12     29.93 o 
  -6 -19   6        3.41      -17.60     17.60 o 
  -5 -19   6      994.69     1064.83     28.09 o 
  -4 -19   6      190.61      232.96     13.01 o 
  -3 -19   6      188.14      229.56     18.31 o 
  -2 -19   6      352.85      388.00     19.01 o 
  -1 -19   6        1.82        5.63     13.38 o 
   0 -19   6     1243.71     1173.87     33.80 o 
   1 -19   6       65.03       63.38     10.56 o 
   4 -19   6      124.20       70.42     35.21 o 
   5 -19   6      143.97      104.22     39.43 o 
   6 -19   6      260.88      260.84     60.56 o 
   7 -19   6      637.86      621.78     41.90 o 
   8 -19   6       73.67       68.25     15.15 o 
   9 -19   6      339.90      323.89     44.01 o 
  10 -19   6      851.27      929.47     29.61 o 
  11 -19   6       20.49       19.72     30.98 o 
  -6 -18   6     1391.47     1542.15     49.29 o 
  -5 -18   6       61.54       78.57     13.87 o 
  -4 -18   6      272.05      306.49     25.00 o 
  -3 -18   6        0.38       -8.45     13.38 o 
  -2 -18   6     1584.72     1590.74     35.21 o 
  -1 -18   6     1418.38     1308.37     38.73 o 
   0 -18   6       78.20       73.23     11.97 o 
   1 -18   6     1218.17     1145.70     28.87 o 
   3 -18   6      111.92       98.59     34.50 o 
   4 -18   6       17.77       -4.23     30.28 o 
   5 -18   6      561.85      534.80     16.72 o 
   6 -18   6      375.19      399.30     34.15 o 
   7 -18   6     1210.35     1170.51     63.38 o 
   8 -18   6      419.49      362.17     51.41 o 
   9 -18   6      135.76      147.08     14.78 o 
  10 -18   6      121.39      117.22     16.63 o 
  11 -18   6       87.34       89.53     62.32 o 
  -7 -17   6       10.10       -8.45     19.01 o 
  -6 -17   6       46.38       44.59     16.84 o 
  -5 -17   6        1.33       -3.62     11.83 o 
  -4 -17   6      216.10      206.68     12.69 o 
  -3 -17   6     1226.35     1285.89     29.58 o 
  -2 -17   6     1102.89     1018.24     26.76 o 
  -1 -17   6      580.41      539.40     23.94 o 
   0 -17   6      929.55      876.70     26.76 o 
   1 -17   6        2.26        6.34      7.04 o 
   3 -17   6      252.43      221.82     38.73 o 
   4 -17   6      943.35     1042.19     68.31 o 
   5 -17   6      313.38      299.59     13.40 o 
   6 -17   6       52.85       34.59     10.67 o 
   7 -17   6      199.98      206.35     15.69 o 
   8 -17   6       37.78       38.16     13.71 o 
   9 -17   6      240.77      248.46     35.56 o 
  10 -17   6      176.96      195.43     23.94 o 
  11 -17   6      158.20      196.68     14.86 o 
  12 -17   6      708.09      773.89     32.39 o 
  -8 -16   6        6.58       -5.63     21.83 o 
  -7 -16   6     1068.01     1139.36     45.77 o 
  -6 -16   6        5.17      -14.42     28.87 o 
  -5 -16   6      270.21      250.65     20.42 o 
  -4 -16   6      165.06      166.63     11.95 o 
  -3 -16   6      367.78      340.19     12.45 o 
  -2 -16   6       99.12       77.55      7.92 o 
  -1 -16   6       45.19       23.24     11.97 o 
   0 -16   6      754.04      745.73     23.24 o 
   1 -16   6     1820.15     1700.59     37.32 o 
   3 -16   6        8.26      -11.27     26.76 o 
   4 -16   6      926.58      906.98     61.97 o 
   5 -16   6      434.36      413.93     16.20 o 
   6 -16   6      239.76      217.91     14.79 o 
   7 -16   6     2004.17     1847.78     75.35 o 
   8 -16   6       18.13        0.11      8.19 o 
   9 -16   6        8.30        8.09      7.21 o 
  10 -16   6      321.38      305.64     15.92 o 
  11 -16   6       72.10       63.44     14.08 o 
  12 -16   6       92.99      132.39     19.01 o 
  -8 -15   6        2.67       -7.75     21.13 o 
  -7 -15   6      138.84      105.63     21.83 o 
  -6 -15   6     1676.04     1764.04     49.64 o 
  -5 -15   6       20.99       15.77     11.32 o 
  -4 -15   6      870.83      915.91     21.84 o 
  -3 -15   6       36.93       30.72     16.55 o 
  -2 -15   6       44.72       29.88      5.58 o 
  -1 -15   6     2283.78     2211.12     52.81 o 
   0 -15   6      434.82      366.17     16.20 o 
   2 -15   6      330.27      320.40     39.43 o 
   3 -15   6      889.48      818.96     57.04 o 
   4 -15   6        3.13        3.52     26.05 o 
   5 -15   6     1646.32     1648.26     35.10 o 
   6 -15   6      288.33      286.42     47.53 o 
   7 -15   6      245.92      216.07     16.25 o 
   8 -15   6     1108.53     1076.70     18.66 o 
   9 -15   6        4.50       -3.29      7.71 o 
  10 -15   6        1.88        8.72     11.76 o 
  11 -15   6     1049.03     1063.65     30.94 o 
  12 -15   6       15.91        2.11     16.90 o 
  -9 -14   6      569.18      566.16     38.73 o 
  -8 -14   6      703.44      703.48     38.73 o 
  -7 -14   6      378.06      321.81     27.46 o 
  -6 -14   6      478.21      535.96     21.89 o 
  -5 -14   6      838.49      779.03     21.76 o 
  -4 -14   6      694.48      700.51     22.18 o 
  -3 -14   6      327.38      327.89     10.92 o 
  -2 -14   6       85.16       86.51      5.58 o 
  -1 -14   6      784.07      731.64     24.65 o 
   0 -14   6        5.92        2.82      7.04 o 
   1 -14   6      128.27      133.09     27.46 o 
   2 -14   6        8.42        2.63     23.24 o 
   3 -14   6      652.53      711.02     37.67 o 
   4 -14   6     1254.17     1247.18     47.27 o 
   5 -14   6     3842.47     3531.97     58.88 o 
   6 -14   6     1306.37     1281.64     31.61 o 
   7 -14   6      839.57      887.44     14.53 o 
   8 -14   6      106.27      113.25      7.21 o 
   9 -14   6      167.53      172.33     10.13 o 
  10 -14   6      608.33      628.48     40.14 o 
  11 -14   6      564.22      622.86     25.33 o 
  12 -14   6      687.88      799.24     34.50 o 
  13 -14   6       71.16       81.68     23.24 o 
  -9 -13   6      756.10      787.98     43.66 o 
  -8 -13   6       29.78      -20.42     20.42 o 
  -7 -13   6      676.10      692.91     36.62 o 
  -6 -13   6       33.64       14.58     12.63 o 
  -5 -13   6      717.69      743.09     20.95 o 
  -4 -13   6     2738.99     2596.60     39.88 o 
  -3 -13   6       67.58       57.05     13.38 o 
  -2 -13   6       41.44       47.71      6.69 o 
  -1 -13   6     1163.34     1172.99     35.91 o 
   0 -13   6      976.25      945.71     22.53 o 
   1 -13   6     1024.77      993.60     57.04 o 
   2 -13   6     1224.53     1212.46     50.70 o 
   3 -13   6     8574.26     8488.08    188.95 o 
   4 -13   6      157.15      139.81     38.03 o 
   5 -13   6     1637.37     1555.91     47.53 o 
   6 -13   6      512.15      523.24     15.13 o 
   7 -13   6      547.06      498.09     10.70 o 
   8 -13   6       98.84       93.58      8.80 o 
   9 -13   6      160.46      141.43      9.46 o 
  10 -13   6     1482.03     1487.13     51.05 o 
  11 -13   6      125.88      125.34     16.20 o 
  12 -13   6       84.54      107.74     16.90 o 
  13 -13   6      166.52      194.35     20.42 o 
 -10 -12   6       50.95       70.42     28.17 o 
  -9 -12   6      561.85      542.22     37.32 o 
  -8 -12   6       98.60       90.14     23.24 o 
  -7 -12   6     1283.15     1264.00     47.18 o 
  -6 -12   6     1022.88     1096.69     29.13 o 
  -5 -12   6        0.50       -5.26      9.42 o 
  -4 -12   6      516.06      470.18     15.54 o 
  -3 -12   6      767.60      747.10     14.91 o 
  -2 -12   6      591.18      614.67     15.14 o 
  -1 -12   6       80.42       73.71      4.41 o 
   0 -12   6      197.66      200.91     13.03 o 
   1 -12   6     1763.16     1860.50     56.76 o 
   2 -12   6      507.30      456.71     26.33 o 
   3 -12   6     1004.97      871.82     36.08 o 
   4 -12   6       44.67       34.63      8.10 o 
   5 -12   6     2205.05     2123.32     42.77 o 
   6 -12   6       18.96       17.67      5.43 o 
   7 -12   6       66.69       64.15      6.21 o 
   8 -12   6       48.29       23.47      7.27 o 
   9 -12   6      458.39      430.13     14.03 o 
  10 -12   6        1.65       -9.18     11.16 o 
  11 -12   6      322.88      314.77     23.24 o 
  12 -12   6      245.64      245.76     20.42 o 
  13 -12   6       18.34       14.08     17.60 o 
 -10 -11   6     2808.63     2903.33     87.32 o 
  -9 -11   6        3.35       -2.11     21.83 o 
  -8 -11   6      191.34      164.07     25.35 o 
  -7 -11   6     1488.33     1378.08     47.88 o 
  -6 -11   6      531.01      519.54     24.65 o 
  -5 -11   6     2946.64     2809.57    100.35 o 
  -4 -11   6       78.40       86.43      9.62 o 
  -3 -11   6     3641.82     3601.65     56.33 o 
  -2 -11   6     1125.23     1098.42     19.01 o 
  -1 -11   6      747.61      772.55     11.59 o 
   0 -11   6       41.33       42.16      7.04 o 
   1 -11   6      400.44      487.02     26.61 o 
   2 -11   6      371.54      339.09     22.12 o 
   3 -11   6      122.41      172.84     18.24 o 
   4 -11   6     4978.79     5082.12     68.77 o 
   5 -11   6      191.76      183.65      7.03 o 
   6 -11   6      604.71      537.08     13.38 o 
   7 -11   6       21.62        4.55      5.41 o 
   8 -11   6      467.79      519.40     13.01 o 
   9 -11   6     3057.45     3280.27     50.00 o 
  10 -11   6       98.51       83.97     13.52 o 
  11 -11   6      110.03       72.53     17.60 o 
  12 -11   6      113.33      104.22     21.13 o 
  13 -11   6      106.12      118.30     23.24 o 
 -11 -10   6     1957.40     1939.31     72.53 o 
 -10 -10   6      111.64      129.57     26.76 o 
  -9 -10   6      687.28      736.57     40.84 o 
  -8 -10   6        0.79        5.63     19.72 o 
  -7 -10   6     2759.73     2603.96     55.97 o 
  -6 -10   6       32.08       28.71     11.20 o 
  -5 -10   6      129.55      138.07     11.13 o 
  -4 -10   6    12238.82    12046.21    127.82 o 
  -3 -10   6      185.25      186.88      6.92 o 
  -2 -10   6        7.50       -3.71      3.71 o 
  -1 -10   6        5.21        8.19      3.62 o 
   0 -10   6     1270.53     1249.96     24.29 o 
   1 -10   6     5734.78     5565.02    126.45 o 
   2 -10   6     5657.64     6214.71    225.69 o 
   3 -10   6     5558.65     5370.83     95.16 o 
   4 -10   6      202.19      183.24      6.92 o 
   5 -10   6     1107.55     1028.04     32.04 o 
   6 -10   6       26.13       39.81      5.41 o 
   7 -10   6      288.40      291.23      8.80 o 
   8 -10   6     2224.25     2200.46     33.10 o 
   9 -10   6      105.27       86.30     10.95 o 
  10 -10   6      213.52      195.94     34.50 o 
  11 -10   6      860.53      830.23     33.80 o 
  12 -10   6      532.00      505.60     29.58 o 
  13 -10   6       23.71       18.31     21.13 o 
 -11  -9   6        2.03       26.05     27.46 o 
 -10  -9   6      588.47      603.48     39.43 o 
  -9  -9   6     1563.38     1525.25     55.63 o 
  -8  -9   6      859.61      864.03     40.84 o 
  -7  -9   6      234.88      194.21     14.03 o 
  -6  -9   6     2080.84     2067.67     65.49 o 
  -5  -9   6      161.03      144.80     16.90 o 
  -4  -9   6      218.03      198.95      8.42 o 
  -3  -9   6     2931.38     2889.74     37.67 o 
  -2  -9   6        9.40        3.99      3.71 o 
  -1  -9   6     5758.54     5653.25     59.92 o 
   0  -9   6     9240.00     9436.08     92.37 o 
   1  -9   6     2578.04     2675.87    111.96 o 
   2  -9   6     1601.58     1777.39    110.56 o 
   3  -9   6       22.43       18.57      4.73 o 
   4  -9   6      855.62      950.41     46.48 o 
   5  -9   6     2353.00     2436.81     27.11 o 
   6  -9   6     4329.40     4304.75     43.51 o 
   7  -9   6     2058.66     2133.92     25.66 o 
   8  -9   6     1545.55     1458.90     22.26 o 
   9  -9   6     3742.71     3884.06     57.74 o 
  10  -9   6      208.21      184.49     17.03 o 
  11  -9   6      139.73      104.22     19.01 o 
  12  -9   6      105.99       83.09     20.42 o 
  13  -9   6      611.32      573.91     34.50 o 
 -12  -8   6       78.34      161.26     33.10 o 
 -11  -8   6        5.13      -23.94     23.94 o 
 -10  -8   6      832.09      785.86     43.66 o 
  -9  -8   6      826.59      751.36     40.14 o 
  -8  -8   6      112.53       83.09     22.53 o 
  -7  -8   6     1155.97     1067.85     25.54 o 
  -6  -8   6     2555.89     2481.03     64.78 o 
  -5  -8   6      491.93      528.03     15.11 o 
  -4  -8   6     1171.96     1247.09     16.41 o 
  -3  -8   6       27.21       12.80      7.39 o 
  -2  -8   6     6422.63     6111.89     70.07 o 
  -1  -8   6      307.17      291.23      7.03 o 
   0  -8   6     1704.19     1839.90     19.91 o 
   1  -8   6     1633.52     1675.06     46.80 o 
   2  -8   6     2373.70     2577.68     64.23 o 
   3  -8   6     1026.41      927.27     15.13 o 
   4  -8   6      459.74      488.69     11.97 o 
   5  -8   6     2239.36     2111.76     26.76 o 
   6  -8   6     1420.60     1351.79     17.96 o 
   7  -8   6      594.64      649.51     13.81 o 
   8  -8   6     3172.45     3034.68     39.88 o 
   9  -8   6      440.56      413.96     17.42 o 
  10  -8   6      149.88      147.17     17.60 o 
  11  -8   6       44.35       59.15     18.31 o 
  12  -8   6      566.16      553.49     30.98 o 
  13  -8   6     1198.46     1207.67     46.48 o 
 -12  -7   6        2.21        6.34     26.76 o 
 -11  -7   6      151.09      117.60     27.46 o 
 -10  -7   6      426.64      336.60     32.39 o 
  -9  -7   6       12.52        9.15     20.42 o 
  -8  -7   6      159.67      163.23     18.08 o 
  -7  -7   6     6093.27     5882.15    106.68 o 
  -6  -7   6       51.29       37.59      7.88 o 
  -5  -7   6      526.74      559.64     13.86 o 
  -4  -7   6     1868.34     1566.60     22.07 o 
  -3  -7   6     1122.83     1162.15     20.07 o 
  -2  -7   6      672.09      587.82     10.21 o 
  -1  -7   6     1780.20     1853.31     20.47 o 
   0  -7   6     1760.59     1751.34     19.96 o 
   1  -7   6        8.64        8.55      2.74 o 
   2  -7   6      772.67      908.02     11.83 o 
   3  -7   6       63.00       33.12      4.04 o 
   4  -7   6     1822.65     1871.83     20.12 o 
   5  -7   6      165.94      240.34      6.60 o 
   6  -7   6     1405.30     1417.06     19.36 o 
   7  -7   6       23.85       15.91      6.69 o 
   8  -7   6     1129.39     1161.63     29.58 o 
   9  -7   6      387.04      317.59     15.90 o 
  10  -7   6      108.75       83.09     17.60 o 
  11  -7   6      938.58      949.23     37.32 o 
  12  -7   6      190.59      193.65     24.65 o 
  13  -7   6      111.03       97.18     24.65 o 
 -12  -6   6       15.07       16.90     26.76 o 
 -11  -6   6        4.92        9.15     23.94 o 
 -10  -6   6      162.14      215.48     28.87 o 
  -9  -6   6      555.91      524.13     27.24 o 
  -8  -6   6     4941.28     4837.34     90.17 o 
  -7  -6   6      472.94      466.10     22.18 o 
  -6  -6   6     1363.54     1200.67     34.15 o 
  -5  -6   6       15.36       12.87      8.10 o 
  -4  -6   6      121.23      152.23      7.25 o 
  -3  -6   6     2088.42     2156.11     44.01 o 
  -2  -6   6      810.02      884.54     13.52 o 
  -1  -6   6     3310.91     3329.57     36.69 o 
   0  -6   6    14768.67    15099.49    146.73 o 
   1  -6   6     1049.43     1047.60     13.33 o 
   2  -6   6     2694.60     2887.77     32.27 o 
   3  -6   6       69.31       75.85      3.71 o 
   4  -6   6      257.69      286.19      9.15 o 
   5  -6   6      116.72      117.60      4.98 o 
   6  -6   6     4596.83     4645.94     45.77 o 
   7  -6   6     2307.93     2211.00     28.37 o 
   8  -6   6      380.72      348.32     28.17 o 
   9  -6   6      827.82      786.60     25.34 o 
  10  -6   6      329.04      303.50     26.05 o 
  11  -6   6      391.25      433.77     32.39 o 
  12  -6   6      186.38      162.67     26.76 o 
  13  -6   6      163.96      237.31     28.87 o 
 -13  -5   6        1.21       -6.34     28.87 o 
 -12  -5   6      191.75      284.49     35.21 o 
 -11  -5   6       69.49       69.01     26.05 o 
 -10  -5   6     1590.97     1548.14     46.34 o 
  -9  -5   6      879.43      911.06     35.21 o 
  -8  -5   6      470.27      405.26     43.31 o 
  -7  -5   6      371.69      430.80     13.86 o 
  -6  -5   6     3220.94     3134.82     95.42 o 
  -5  -5   6      437.53      315.86      9.23 o 
  -4  -5   6     1071.85      998.09     22.53 o 
  -3  -5   6     1138.56     1084.19     17.60 o 
  -2  -5   6    13675.42    15169.73    265.83 o 
  -1  -5   6     4825.31     5173.65     54.74 o 
   0  -5   6     3166.31     3429.18     31.45 o 
   1  -5   6        6.02        7.75      2.20 o 
   2  -5   6        4.86       15.25      2.99 o 
   3  -5   6      144.30      127.56      3.89 o 
   4  -5   6    19678.76    21480.49    193.27 o 
   5  -5   6     2024.49     1749.50     19.73 o 
   6  -5   6      353.16      377.48     20.07 o 
   7  -5   6      179.79      180.89      8.60 o 
   8  -5   6     1310.53     1265.37     24.47 o 
   9  -5   6        2.65       -9.19     17.60 o 
  10  -5   6     1538.88     1608.35     54.22 o 
  11  -5   6       46.30        1.41     21.13 o 
  12  -5   6      643.39      730.23     41.55 o 
  13  -5   6     1386.94     1413.29     59.15 o 
 -13  -4   6       79.79       87.32     31.69 o 
 -12  -4   6       53.74       82.39     28.17 o 
 -11  -4   6     2609.82     2773.64     67.02 o 
 -10  -4   6       43.64       58.19     18.22 o 
  -9  -4   6       64.57       66.39     23.94 o 
  -8  -4   6      687.94      785.24     25.88 o 
  -7  -4   6      183.71      207.61     25.00 o 
  -6  -4   6       50.14       32.24      6.23 o 
  -5  -4   6       99.63       76.62      6.23 o 
  -4  -4   6     3304.16     3348.21     36.60 o 
  -3  -4   6    14592.69    15644.32    159.53 o 
  -2  -4   6    17641.93    18534.81    173.30 o 
  -1  -4   6     5130.20     4983.64     52.44 o 
   0  -4   6      708.17      760.68     11.27 o 
   1  -4   6      785.31      784.31      9.42 o 
   2  -4   6      856.25      909.99     16.55 o 
   3  -4   6       28.25        7.30      2.70 o 
   4  -4   6     1306.82     1216.94     32.74 o 
   5  -4   6        5.08       10.43      4.80 o 
   6  -4   6      902.80      869.32     12.45 o 
   7  -4   6     1050.83     1023.57     28.17 o 
   8  -4   6      484.78      455.51     15.36 o 
   9  -4   6        4.08       -7.79     12.69 o 
  10  -4   6        7.03        2.29     14.33 o 
  11  -4   6     2297.33     2286.47     69.71 o 
  12  -4   6     1611.33     1732.28     63.38 o 
  13  -4   6       21.63       45.07     28.17 o 
 -13  -3   6       85.20      123.94     32.04 o 
 -12  -3   6      139.49      126.44     32.04 o 
 -11  -3   6      384.33      372.09     44.72 o 
 -10  -3   6       48.04       43.98     17.09 o 
  -9  -3   6      175.45      165.19     28.17 o 
  -8  -3   6      128.18      181.61     15.18 o 
  -7  -3   6     3247.04     3172.69     47.88 o 
  -6  -3   6       74.94       45.41      5.97 o 
  -5  -3   6      974.59      972.23     14.98 o 
  -4  -3   6       69.92       85.91      5.67 o 
  -3  -3   6      541.22      430.83     17.25 o 
  -2  -3   6     2811.72     3436.18     33.80 o 
  -1  -3   6    19135.15    20464.41    173.58 o 
   0  -3   6    10824.38    10828.28    100.70 o 
   1  -3   6     2288.10     2406.00     22.50 o 
   2  -3   6    11488.32    12251.29    110.77 o 
   3  -3   6     3851.36     4081.19     42.60 o 
   4  -3   6     3164.10     3731.67     35.21 o 
   5  -3   6     1189.88     1043.42     14.44 o 
   6  -3   6       33.78       30.18      4.98 o 
   7  -3   6     1201.23     1187.96     27.82 o 
   8  -3   6       60.41       49.42      8.20 o 
   9  -3   6      190.47      170.64     23.94 o 
  10  -3   6     1144.68     1180.73     37.99 o 
  11  -3   6        0.49        3.52     21.13 o 
  12  -3   6       42.82       71.83     25.35 o 
  13  -3   6        5.72        4.93     26.05 o 
 -13  -2   6      131.82      107.17     35.91 o 
 -12  -2   6     2221.09     2262.68     62.02 o 
 -11  -2   6      218.99      201.54     23.33 o 
 -10  -2   6        7.63       -4.93     13.42 o 
  -9  -2   6     2276.47     2146.63     45.06 o 
  -8  -2   6       52.97       46.67     11.16 o 
  -7  -2   6      207.39      226.91     22.53 o 
  -6  -2   6     1152.60     1124.45     16.93 o 
  -5  -2   6     3516.68     3623.15     37.78 o 
  -4  -2   6      504.41      423.43      9.37 o 
  -3  -2   6        0.60       -2.87      3.08 o 
  -2  -2   6    22562.37    23598.93    210.12 o 
  -1  -2   6    11644.42    12110.94    105.98 o 
   0  -2   6       39.23       29.64      2.20 o 
   1  -2   6     4081.08     4512.90     36.85 o 
   2  -2   6     2168.91     1864.34     17.60 o 
   3  -2   6      328.32      433.44      6.97 o 
   4  -2   6     2190.20     2597.21     24.84 o 
   5  -2   6     1074.01      899.37     12.19 o 
   6  -2   6      323.11      277.33      8.46 o 
   7  -2   6      811.01      811.61     14.94 o 
   8  -2   6      239.23      250.68     12.13 o 
   9  -2   6       28.09       22.06     11.97 o 
  10  -2   6     1806.13     1884.01     92.60 o 
  11  -2   6      177.65      215.45     22.78 o 
  12  -2   6      389.78      381.67     35.21 o 
  13  -2   6      769.44      787.98     47.88 o 
 -13  -1   6       34.80       30.26     26.64 o 
 -12  -1   6      135.97      220.48     40.84 o 
 -11  -1   6     1118.59     1222.92     48.24 o 
 -10  -1   6      419.26      402.97     22.15 o 
  -9  -1   6     1991.98     1978.47     42.82 o 
  -8  -1   6     6954.12     6742.85     83.74 o 
  -7  -1   6      430.51      446.45     11.83 o 
  -6  -1   6    11602.34    11847.69    110.09 o 
  -5  -1   6     1109.16     1407.34     18.10 o 
  -4  -1   6     9778.89    10332.39     86.64 o 
  -3  -1   6     1167.33     1074.13     12.34 o 
  -2  -1   6     9719.76     9882.94     85.44 o 
  -1  -1   6       11.90       12.82      2.70 o 
   0  -1   6    26512.31    27502.64    197.63 o 
   1  -1   6     5589.62     5342.30     54.93 o 
   2  -1   6    17199.72    18420.79    156.85 o 
   3  -1   6     6191.25     6410.10     67.25 o 
   4  -1   6      926.05      796.20     11.13 o 
   5  -1   6       91.65      136.27      7.04 o 
   6  -1   6       26.02       17.00      5.21 o 
   7  -1   6     1129.38     1091.48     17.74 o 
   8  -1   6     2373.66     2327.05     39.76 o 
   9  -1   6      519.24      546.80     22.90 o 
  10  -1   6      192.16      223.52     21.09 o 
  11  -1   6     2310.49     2510.50     63.12 o 
  12  -1   6     1304.35     1344.28     58.45 o 
  13  -1   6       96.33      128.86     32.39 o 
 -14   0   6       41.15       20.61     29.37 o 
 -13   0   6      386.10      543.95     40.58 o 
 -12   0   6      537.57      497.61     59.50 o 
 -11   0   6      108.78       83.52     17.43 o 
 -10   0   6      114.60       81.03     20.77 o 
  -9   0   6     2847.12     2856.61     72.53 o 
  -8   0   6     9111.50     9031.38    107.70 o 
  -7   0   6     8268.70     8094.64    156.33 o 
  -6   0   6    10449.27    11078.56    231.32 o 
  -5   0   6     1024.64      998.10     15.36 o 
  -4   0   6      507.48      568.26     23.59 o 
  -3   0   6     8222.74     8596.34     79.00 o 
  -2   0   6     8904.67     8877.12     94.71 o 
  -1   0   6     1008.44      926.82     11.13 o 
   0   0   6    25437.43    25924.41    210.04 o 
   1   0   6    16330.44    16976.17    138.04 o 
   2   0   6     9771.83    10221.38    113.72 o 
   3   0   6      530.74      491.48      7.92 o 
   4   0   6      384.08      351.23      7.92 o 
   5   0   6      272.98      231.74     13.73 o 
   6   0   6       10.38        2.75      5.99 o 
   7   0   6     2856.10     2752.49     32.89 o 
   8   0   6     2445.96     2568.96     39.47 o 
   9   0   6       44.51       47.18     14.44 o 
  10   0   6     1386.71     1445.99     43.94 o 
  11   0   6       15.12       -0.87     17.85 o 
  12   0   6      341.52      410.04     30.57 o 
  13   0   6        1.85       10.56     28.17 o 
 -14   1   6      400.45      322.51     54.22 o 
 -13   1   6      311.46      281.90     28.52 o 
 -12   1   6       36.54       12.24     17.84 o 
 -11   1   6       29.86       19.61     14.93 o 
 -10   1   6     1186.34     1171.14     33.35 o 
  -9   1   6     2795.46     2739.20     46.19 o 
  -8   1   6     2078.01     2108.00     45.77 o 
  -7   1   6      164.52      191.67      7.42 o 
  -6   1   6     7241.15     7663.93     70.89 o 
  -5   1   6      246.30      300.83      7.78 o 
  -4   1   6     5136.37     5333.12     46.59 o 
  -3   1   6      531.53      476.88      7.21 o 
  -2   1   6       80.13       54.53      3.21 o 
  -1   1   6    17258.97    17229.90    250.34 o 
   0   1   6    26524.76    26651.29    387.30 o 
   1   1   6    13008.41    13919.33    118.73 o 
   2   1   6     1495.66     1457.87     17.93 o 
   3   1   6     1305.21     1373.10     16.54 o 
   4   1   6     2344.24     2357.08     54.22 o 
   5   1   6     1644.10     1660.60     21.26 o 
   6   1   6    13688.53    13663.28    127.75 o 
   7   1   6       32.45       16.97      8.85 o 
   8   1   6     2777.79     2798.36     64.08 o 
   9   1   6     3730.56     3656.78    119.01 o 
  10   1   6     1104.25     1189.85     35.85 o 
  11   1   6      381.89      483.06     29.54 o 
  12   1   6       25.70       16.23     24.29 o 
  13   1   6      147.08      143.28     31.76 o 
 -14   2   6       33.14       16.20     26.05 o 
 -13   2   6      118.74      157.74     26.05 o 
 -12   2   6       29.72       39.69     27.82 o 
 -11   2   6      101.82       95.13     23.94 o 
 -10   2   6     3291.59     3364.56     55.98 o 
  -9   2   6     2204.09     2138.82     38.58 o 
  -8   2   6      129.20      159.07     13.03 o 
  -7   2   6     1377.35     1315.74     36.97 o 
  -6   2   6     8902.00     9147.51     82.90 o 
  -5   2   6       30.50       54.23      4.48 o 
  -4   2   6      565.87      451.34      9.63 o 
  -3   2   6      348.15      383.51      9.51 o 
  -2   2   6      254.94      262.97      8.45 o 
  -1   2   6     3850.48     4103.67     35.69 o 
   0   2   6    10759.69    10755.76     93.22 o 
   1   2   6      463.67      493.06      9.86 o 
   2   2   6        2.76        6.53      2.70 o 
   3   2   6      690.08      744.34     10.63 o 
   4   2   6     5881.13     5825.42     53.51 o 
   5   2   6      338.34      355.80      9.62 o 
   6   2   6        2.10       -3.62      6.34 o 
   7   2   6     2078.90     2119.67     34.13 o 
   8   2   6       16.67        9.86     12.19 o 
   9   2   6      775.16      743.91     28.37 o 
  10   2   6      279.74      253.38     20.40 o 
  11   2   6       73.65       63.01     25.35 o 
  12   2   6      744.43      831.05     88.02 o 
  13   2   6        7.18       18.66     36.97 o 
 -14   3   6      155.14      138.72     28.17 o 
 -13   3   6      102.03      105.63     23.24 o 
 -12   3   6     2083.34     2013.10     48.51 o 
 -11   3   6      184.12      186.98     31.34 o 
 -10   3   6     1647.00     1577.85     82.04 o 
  -9   3   6        5.91       -1.56     12.68 o 
  -8   3   6      686.79      763.85     14.41 o 
  -7   3   6     4502.90     4492.47     47.88 o 
  -6   3   6       84.21       91.36      7.04 o 
  -5   3   6     1549.64     1644.74     28.17 o 
  -4   3   6     1184.96     1135.26     13.94 o 
  -3   3   6      315.97      347.34      6.21 o 
  -2   3   6       92.22      121.12      3.71 o 
  -1   3   6    19092.33    19905.51    155.10 o 
   0   3   6      804.73      830.13     16.20 o 
   1   3   6     2352.72     2594.20     22.65 o 
   2   3   6     5952.75     6276.50     51.28 o 
   3   3   6      874.99      780.46     12.13 o 
   4   3   6       53.28       25.73      4.40 o 
   5   3   6      991.41      955.01     14.72 o 
   6   3   6      447.82      367.93     10.55 o 
   7   3   6     3001.79     2809.81     46.02 o 
   8   3   6      193.20      195.76     21.48 o 
   9   3   6      302.54      311.23     20.66 o 
  10   3   6      278.84      296.27     22.53 o 
  11   3   6        1.57        0.17     19.10 o 
  12   3   6      641.00      666.27     43.07 o 
 -14   4   6        1.32      -20.42     21.13 o 
 -13   4   6      430.99      414.06     30.28 o 
 -12   4   6      173.13      135.91     21.83 o 
 -11   4   6      591.64      578.08     31.34 o 
 -10   4   6        7.81      -12.04     12.04 o 
  -9   4   6     1931.47     1960.67     32.69 o 
  -8   4   6     1998.65     1997.87     35.91 o 
  -7   4   6       54.61       35.94      7.04 o 
  -6   4   6     6382.10     6486.71     62.53 o 
  -5   4   6       11.31       13.73      3.98 o 
  -4   4   6      186.75      223.72     10.56 o 
  -3   4   6    18729.71    20231.03    172.28 o 
  -2   4   6        5.46       16.04      2.49 o 
  -1   4   6    18220.73    19120.49    143.64 o 
   0   4   6    22508.40    23476.85    174.27 o 
   1   4   6      854.74      895.76      9.98 o 
   2   4   6     3723.40     4233.33     39.42 o 
   3   4   6     7467.17     7642.84    101.75 o 
   4   4   6       50.74       36.59      4.80 o 
   5   4   6       67.35       52.69      6.25 o 
   6   4   6     3958.23     4113.57     44.42 o 
   7   4   6      970.68      969.86     27.88 o 
   8   4   6       22.50       24.65     13.44 o 
   9   4   6      789.54      875.33     30.87 o 
  10   4   6      596.69      596.83     31.29 o 
  11   4   6      234.91      266.02     26.89 o 
  12   4   6      260.63      334.74     36.35 o 
 -14   5   6        0.85        3.52     26.76 o 
 -13   5   6       54.42       19.01     20.42 o 
 -12   5   6       44.13       -0.70     17.60 o 
 -11   5   6      402.96      357.02     24.65 o 
 -10   5   6     5989.53     5910.13     93.81 o 
  -9   5   6      233.45      243.53     16.55 o 
  -8   5   6      647.98      638.12     24.29 o 
  -7   5   6     3138.23     2988.60     32.82 o 
  -6   5   6     2123.04     2243.21     25.11 o 
  -5   5   6      149.81      247.23      5.91 o 
  -4   5   6        4.51        8.61      4.58 o 
  -3   5   6     5991.41     6050.82     60.22 o 
  -2   5   6     5478.80     5432.51     60.91 o 
  -1   5   6     5402.31     5620.74     49.10 o 
   0   5   6     2044.71     1875.78     17.91 o 
   1   5   6       35.48       41.99      3.52 o 
   2   5   6      921.80     1067.83     15.49 o 
   3   5   6      199.02      220.20      6.90 o 
   4   5   6    10008.28    10280.24    141.54 o 
   5   5   6     2219.15     2127.80     27.62 o 
   6   5   6      512.37      551.21     17.19 o 
   7   5   6        4.09      -10.56     10.95 o 
   8   5   6       45.54       37.69     13.92 o 
   9   5   6      735.11      776.12     33.29 o 
  10   5   6       26.36       49.73     19.45 o 
  11   5   6        2.76        3.19     20.13 o 
  12   5   6      945.59      980.92     57.04 o 
 -14   6   6       43.86       45.07     23.94 o 
 -13   6   6      131.73       72.53     26.76 o 
 -12   6   6      920.10      891.49     45.77 o 
 -11   6   6     1262.51     1128.80     38.73 o 
 -10   6   6      802.30      806.49     27.45 o 
  -9   6   6      405.95      345.64     37.67 o 
  -8   6   6      117.72      120.15      9.49 o 
  -7   6   6     4564.45     4400.47     48.70 o 
  -6   6   6      362.81      316.36      9.11 o 
  -5   6   6       29.31       32.14      5.07 o 
  -4   6   6      224.86      385.67     22.89 o 
  -3   6   6     8151.85     8664.73     84.39 o 
  -2   6   6     1608.12     1766.45     19.90 o 
  -1   6   6      335.88      357.05     16.20 o 
   0   6   6     5073.74     5034.36     49.29 o 
   1   6   6      242.68      281.33     21.83 o 
   2   6   6        0.58        1.49      4.04 o 
   3   6   6     4708.03     4595.03     46.25 o 
   4   6   6      579.34      531.79     11.83 o 
   5   6   6      170.95      163.69      9.15 o 
   6   6   6      765.04      759.48     20.42 o 
   7   6   6      570.25      564.78     33.45 o 
   8   6   6     1055.06     1064.22     36.52 o 
   9   6   6      608.76      598.40     32.39 o 
  10   6   6      100.52      122.04     22.67 o 
  11   6   6      616.62      665.45     45.07 o 
  12   6   6        0.38       15.49     30.28 o 
 -14   7   6       17.55       25.35     23.94 o 
 -13   7   6      971.59      999.23     42.95 o 
 -12   7   6      104.57       85.21     21.13 o 
 -11   7   6       61.28       30.28     17.60 o 
 -10   7   6       73.72       61.26     17.60 o 
  -9   7   6     2719.11     2586.73     44.10 o 
  -8   7   6     1417.50     1378.09     23.51 o 
  -7   7   6      233.65      231.55     14.79 o 
  -6   7   6      915.80      958.01     15.36 o 
  -5   7   6      143.02      140.87      8.10 o 
  -4   7   6      118.67      165.69      5.71 o 
  -3   7   6     1625.04     1617.67     19.13 o 
  -2   7   6      580.62      699.09      9.63 o 
  -1   7   6     2918.30     2788.33     29.22 o 
   0   7   6     1138.88     1095.10     12.68 o 
   1   7   6     2069.78     2163.73     38.73 o 
   2   7   6     1097.08     1039.45     14.59 o 
   3   7   6     4136.31     4229.80     43.38 o 
   4   7   6      220.68      195.88      8.08 o 
   5   7   6      222.81      222.72     18.66 o 
   6   7   6     1469.60     1497.11     31.12 o 
   7   7   6      215.35      215.90     18.95 o 
   8   7   6      237.67      228.85     39.43 o 
   9   7   6     1148.43     1182.32     51.41 o 
  10   7   6       99.19      102.11     27.46 o 
  11   7   6        1.94       -5.63     26.76 o 
 -14   8   6      292.94      339.41     30.98 o 
 -13   8   6      938.84     1053.45     42.95 o 
 -12   8   6      402.47      373.22     28.17 o 
 -11   8   6       40.87       19.72     17.60 o 
 -10   8   6     1561.56     1431.60     40.84 o 
  -9   8   6       12.36        5.73     15.84 o 
  -8   8   6     1882.50     1754.97     40.49 o 
  -7   8   6       12.31       11.97      7.39 o 
  -6   8   6      908.75      877.00     14.03 o 
  -5   8   6     5522.66     5165.27     53.51 o 
  -4   8   6      133.16      190.36      6.42 o 
  -3   8   6       19.66        5.63      3.71 o 
  -2   8   6     2443.74     2919.36     37.32 o 
  -1   8   6      671.85      722.20     18.31 o 
   0   8   6      611.77      634.68      9.15 o 
   1   8   6      355.31      316.73      6.60 o 
   2   8   6      882.95      784.10     24.65 o 
   3   8   6      913.50      993.68     21.13 o 
   4   8   6     1488.55     1472.07     44.72 o 
   5   8   6     5734.37     5624.74    139.08 o 
   6   8   6      625.48      678.97     21.64 o 
   7   8   6      519.80      523.03     27.11 o 
   8   8   6      588.21      551.37     35.21 o 
   9   8   6      589.25      587.99     39.43 o 
  10   8   6      632.66      743.61     45.07 o 
  11   8   6      144.32      157.03     32.39 o 
 -14   9   6     1629.82     1639.33     55.63 o 
 -13   9   6       22.63       51.41     21.83 o 
 -12   9   6      476.06      464.05     28.87 o 
 -11   9   6     3105.33     2895.59     66.19 o 
 -10   9   6      266.74      279.56     17.84 o 
  -9   9   6       48.72       49.10     12.58 o 
  -8   9   6       49.43       50.85      9.86 o 
  -7   9   6     6184.56     6169.76     69.26 o 
  -6   9   6      145.77      181.92     11.62 o 
  -5   9   6     4987.50     5123.27     53.01 o 
  -4   9   6     1444.72     1251.46     16.34 o 
  -3   9   6     3001.53     2872.73     34.50 o 
  -2   9   6      354.52      413.48      6.60 o 
  -1   9   6      527.79      552.89      7.94 o 
   0   9   6     2949.72     2788.70     33.80 o 
   1   9   6     1640.07     1590.07     17.19 o 
   2   9   6      349.97      385.16     21.48 o 
   3   9   6     7167.00     6997.89    129.22 o 
   4   9   6     1360.00     1247.10     20.43 o 
   5   9   6       69.47       67.94      9.70 o 
   6   9   6      212.56      204.92     18.31 o 
   7   9   6      330.88      297.87     26.76 o 
   8   9   6      660.33      659.11     38.03 o 
   9   9   6      410.02      352.79     33.80 o 
  10   9   6      794.12      776.01     45.77 o 
  11   9   6      178.91      178.16     33.80 o 
 -14  10   6      142.98      134.50     26.05 o 
 -13  10   6      869.80      897.83     39.43 o 
 -12  10   6      497.58      469.69     28.87 o 
 -11  10   6      107.28      109.85     19.01 o 
 -10  10   6      127.62      133.80     17.96 o 
  -9  10   6        1.24      -10.14     10.14 o 
  -8  10   6      163.39      180.30     10.32 o 
  -7  10   6      982.28      897.55     17.42 o 
  -6  10   6      367.70      336.48      9.42 o 
  -5  10   6     3333.62     3426.84     37.07 o 
  -4  10   6      397.53      347.00      8.11 o 
  -3  10   6      478.66      422.85      7.42 o 
  -2  10   6      103.40      112.12      4.48 o 
  -1  10   6     7221.05     7079.87    143.30 o 
   0  10   6     2776.61     2838.75     27.41 o 
   1  10   6     3949.04     3865.81     36.68 o 
   2  10   6     4887.20     4867.59     48.93 o 
   3  10   6     1302.79     1305.47     20.28 o 
   4  10   6       13.81       -0.45      7.27 o 
   5  10   6       33.36       15.72     10.49 o 
   6  10   6      179.69      166.19     21.83 o 
   7  10   6      561.65      542.92     33.10 o 
   8  10   6      367.51      380.26     33.10 o 
   9  10   6      343.42      373.22     35.21 o 
  10  10   6     1069.96     1106.97     55.63 o 
 -14  11   6      113.38      123.23     25.35 o 
 -13  11   6       10.47       -8.45     19.01 o 
 -12  11   6      104.00      102.11     21.13 o 
 -11  11   6      124.59      130.27     19.72 o 
 -10  11   6      119.24      148.18     16.02 o 
  -9  11   6      226.38      265.90     39.43 o 
  -8  11   6      427.16      462.82     63.02 o 
  -7  11   6     1447.31     1463.58     42.95 o 
  -6  11   6       76.98       71.59      9.15 o 
  -5  11   6      449.28      501.68     10.63 o 
  -4  11   6       81.02       82.27      9.15 o 
  -3  11   6      151.09      143.93      6.07 o 
  -2  11   6      649.22      667.79     13.73 o 
  -1  11   6     1579.47     1636.15     18.34 o 
   0  11   6     2121.76     2115.15     23.05 o 
   1  11   6      254.91      273.24      6.76 o 
   2  11   6     3074.24     2908.21     34.58 o 
   3  11   6      506.02      430.58     23.24 o 
   4  11   6       13.69        9.11      8.42 o 
   5  11   6     1365.98     1358.95     29.75 o 
   6  11   6     1319.74     1285.13     47.18 o 
   7  11   6      561.77      552.08     34.50 o 
   8  11   6      765.83      779.53     42.95 o 
   9  11   6        3.59       -9.86     24.65 o 
  10  11   6      328.23      387.30     38.03 o 
 -13  12   6       77.28       82.39     21.83 o 
 -12  12   6      679.29      671.79     32.39 o 
 -11  12   6      648.72      640.80     30.28 o 
 -10  12   6      134.75      101.79     14.35 o 
  -9  12   6       82.40       79.73     11.50 o 
  -8  12   6       64.77       71.13     18.66 o 
  -7  12   6      371.54      375.55     11.50 o 
  -6  12   6        2.00       -2.11      5.48 o 
  -5  12   6      583.60      555.53     11.13 o 
  -4  12   6     1595.49     1623.44     33.10 o 
  -3  12   6     2798.94     2853.51     37.67 o 
  -2  12   6      592.02      588.21     11.46 o 
  -1  12   6       40.94       54.95      4.40 o 
   0  12   6     1027.64     1062.36     14.63 o 
   1  12   6     1421.43     1470.83     19.02 o 
   2  12   6      933.38      945.14     42.25 o 
   3  12   6      958.10     1002.97     20.07 o 
   4  12   6       71.77       52.64     10.20 o 
   5  12   6       21.06       28.96     12.19 o 
   6  12   6       16.57       30.98     18.31 o 
   7  12   6       48.16       43.66     21.83 o 
   8  12   6       72.34       45.07     22.53 o 
   9  12   6       23.87       41.55     26.05 o 
 -13  13   6       31.24       16.20     19.72 o 
 -12  13   6       12.84       45.07     18.31 o 
 -11  13   6      822.07      904.87     35.21 o 
 -10  13   6      226.02      209.19     25.00 o 
  -9  13   6        0.92       -6.34      9.46 o 
  -8  13   6     2449.26     2382.84     32.96 o 
  -7  13   6     1987.56     1896.22     26.73 o 
  -6  13   6       78.47       75.00      6.47 o 
  -5  13   6        7.69       12.36      6.69 o 
  -4  13   6     3186.12     3232.80    132.03 o 
  -3  13   6      190.39      237.31     11.97 o 
  -2  13   6      810.74      869.20     14.33 o 
  -1  13   6     3554.57     3452.15     34.26 o 
   0  13   6     1274.40     1253.27     17.76 o 
   1  13   6      264.81      278.98      9.86 o 
   2  13   6        6.91        6.99      7.42 o 
   3  13   6       68.15       50.31      8.70 o 
   4  13   6      768.99      799.79     61.62 o 
   5  13   6       72.86       60.56     13.63 o 
   6  13   6        5.62        2.82     19.01 o 
   7  13   6      625.36      713.33     40.14 o 
   8  13   6       17.48      -22.53     22.53 o 
   9  13   6        1.50      -18.31     26.05 o 
 -13  14   6        5.96       18.31     19.72 o 
 -12  14   6      220.96      264.07     23.24 o 
 -11  14   6      405.92      452.08     25.35 o 
 -10  14   6      165.74      151.57     15.61 o 
  -9  14   6     2718.03     2720.69     41.55 o 
  -8  14   6      508.67      537.14     14.89 o 
  -7  14   6     1146.21     1139.00     19.44 o 
  -6  14   6        1.49       -3.17      5.48 o 
  -5  14   6      143.23      156.78      5.98 o 
  -4  14   6      256.85      258.52      9.51 o 
  -3  14   6      705.01      654.95     11.41 o 
  -2  14   6      313.54      307.48      8.85 o 
  -1  14   6      280.73      279.58      7.47 o 
   0  14   6     1200.20     1148.68     17.09 o 
   1  14   6      314.18      316.16     10.02 o 
   2  14   6       10.89        5.11      9.86 o 
   3  14   6      708.01      769.13     20.95 o 
   4  14   6      474.49      446.06     35.91 o 
   5  14   6     2047.41     2174.90     51.05 o 
   6  14   6      547.17      551.37     33.80 o 
   7  14   6       16.37       21.83     22.53 o 
   8  14   6      356.67      392.93     35.21 o 
 -13  15   6       14.06       -7.75     19.01 o 
 -12  15   6      108.78      127.46     20.42 o 
 -11  15   6        7.94        6.34     15.49 o 
 -10  15   6       69.67       45.33     25.00 o 
  -9  15   6       85.93       98.54     11.20 o 
  -8  15   6      516.56      530.46     14.84 o 
  -7  15   6      124.01      105.45      9.15 o 
  -6  15   6       22.70       16.55      5.48 o 
  -5  15   6      242.18      221.46      6.42 o 
  -4  15   6      790.75      794.27     17.96 o 
  -3  15   6     2803.27     2846.91     65.49 o 
  -2  15   6      405.50      341.07      8.11 o 
  -1  15   6      457.03      446.06     10.13 o 
   0  15   6     2148.52     2093.55     24.32 o 
   1  15   6      525.58      489.85     13.01 o 
   2  15   6      282.33      251.71     11.83 o 
   3  15   6      122.77      117.29     11.92 o 
   4  15   6     2215.22     2222.84     45.42 o 
   5  15   6        0.32        3.52     19.01 o 
   6  15   6       50.04       98.59     23.94 o 
   7  15   6      873.48      991.49     47.18 o 
   8  15   6      205.70      217.59     30.28 o 
 -12  16   6       89.15       65.49     18.31 o 
 -11  16   6        2.41       -4.93     15.49 o 
 -10  16   6      155.04      152.10     15.47 o 
  -9  16   6        4.67        7.67      9.42 o 
  -8  16   6      261.91      287.21     11.13 o 
  -7  16   6      788.18      789.82     36.27 o 
  -6  16   6      524.10      520.40     19.36 o 
  -5  16   6      168.04      173.89      6.42 o 
  -4  16   6      134.32      127.87     29.22 o 
  -3  16   6      261.69      241.53     16.90 o 
  -2  16   6      355.84      391.35      7.92 o 
  -1  16   6       65.71       72.86      5.71 o 
   0  16   6       12.31       10.93      5.71 o 
   1  16   6      181.67      197.80     14.44 o 
   2  16   6       41.18       40.06     11.62 o 
   3  16   6      425.79      423.54     18.40 o 
   4  16   6       59.75       53.78     13.63 o 
   5  16   6       37.85       72.53     20.42 o 
   6  16   6       84.67       83.09     23.94 o 
   7  16   6      127.80       86.61     25.35 o 
 -12  17   6      171.16      173.93     20.42 o 
 -11  17   6       17.67       20.56     13.29 o 
 -10  17   6       17.04        8.92     12.60 o 
  -9  17   6     1188.49     1255.75     24.34 o 
  -8  17   6        4.53        0.07      8.10 o 
  -7  17   6       39.31       36.48      9.51 o 
  -6  17   6       67.43       53.97     12.32 o 
  -5  17   6     1072.62      998.26     30.63 o 
  -4  17   6       21.42        2.11     11.97 o 
  -3  17   6     1170.20     1163.31     36.62 o 
  -2  17   6      177.40      247.87     10.56 o 
  -1  17   6      207.40      238.08      7.39 o 
   0  17   6       17.45       11.27      5.98 o 
   1  17   6        3.91        1.48     12.68 o 
   2  17   6      287.12      295.41     14.41 o 
   3  17   6     1102.93     1102.05     29.05 o 
   4  17   6        6.22       15.96     15.22 o 
   5  17   6       79.05      122.53     23.24 o 
   6  17   6      410.09      399.97     31.69 o 
 -12  18   6      107.54      107.04     18.31 o 
 -11  18   6      306.54      318.41     19.36 o 
 -10  18   6      611.25      618.62     22.54 o 
  -9  18   6       13.90       11.03      8.60 o 
  -8  18   6        1.08       -7.71      7.71 o 
  -7  18   6       35.58       28.43     11.40 o 
  -6  18   6      415.61      406.81     19.72 o 
  -5  18   6        0.21       -0.53      6.86 o 
  -4  18   6     1174.29     1156.26     36.62 o 
  -3  18   6     1174.65     1250.62     28.17 o 
  -2  18   6      448.21      476.73     13.38 o 
  -1  18   6      250.80      240.13     10.56 o 
   0  18   6       15.43       -1.29      5.71 o 
   1  18   6      751.96      792.05     17.93 o 
   2  18   6      867.52      869.90     32.39 o 
   3  18   6        0.43       -7.83     12.01 o 
   4  18   6      714.17      733.66     29.70 o 
   5  18   6      553.03      614.04     33.80 o 
   6  18   6      434.29      572.50     35.91 o 
 -11  19   6       93.79       78.72     13.45 o 
 -10  19   6      125.51      129.28     11.97 o 
  -9  19   6       38.09       43.38     15.15 o 
  -8  19   6       90.69       89.79     15.49 o 
  -7  19   6      981.11     1033.64     27.05 o 
  -6  19   6       87.60      105.06     23.94 o 
  -5  19   6      940.72      934.84     19.58 o 
  -4  19   6        1.71        0.70      7.75 o 
  -3  19   6       38.48       50.70      8.45 o 
  -2  19   6       30.73       19.01      8.45 o 
  -1  19   6      349.33      374.62     14.08 o 
   0  19   6      263.55      238.72     12.68 o 
   1  19   6       10.34       17.28      9.12 o 
   2  19   6      330.08      372.92     16.91 o 
   3  19   6     2086.70     2316.30     44.81 o 
   4  19   6        0.37       -7.04     17.60 o 
   5  19   6        3.51       -7.04     19.72 o 
 -10  20   6      126.71      159.15     28.65 o 
  -9  20   6      382.30      396.98     48.24 o 
  -8  20   6      819.35      869.20     37.32 o 
  -7  20   6      260.54      264.94     15.94 o 
  -6  20   6        8.02       12.28     10.83 o 
  -5  20   6       93.27       94.36      9.86 o 
  -4  20   6       53.16       41.55      8.45 o 
  -3  20   6       87.56       77.46      9.86 o 
  -2  20   6      141.40      132.39     11.27 o 
  -1  20   6      345.65      345.75     14.08 o 
   0  20   6       88.37       93.66     11.27 o 
   1  20   6       38.38       52.04     12.13 o 
   2  20   6      210.76      238.48     15.49 o 
   3  20   6       79.24       67.71     13.67 o 
   4  20   6       64.54       78.87     19.01 o 
 -10  21   6        4.60       30.10     24.36 o 
  -9  21   6       10.20        9.77     22.50 o 
  -8  21   6       44.30       48.02     40.84 o 
  -7  21   6       38.12       44.88     13.73 o 
  -6  21   6      161.10      181.68     14.79 o 
  -5  21   6      106.47       95.77     10.56 o 
  -4  21   6        0.18        1.41      9.15 o 
  -3  21   6      361.12      331.67     13.38 o 
  -2  21   6      223.11      249.28     13.38 o 
  -1  21   6        0.34       -9.15     10.56 o 
   0  21   6      291.86      311.95     15.49 o 
   1  21   6       98.98      119.71     21.83 o 
   2  21   6       11.16      -27.46     27.46 o 
   3  21   6       17.39       13.50     14.03 o 
  -8  22   6       91.74      121.80     16.01 o 
  -7  22   6      497.97      539.13     23.94 o 
  -6  22   6      724.37      812.62     26.05 o 
  -5  22   6       11.66       -7.04     11.97 o 
  -4  22   6       73.62       74.64     10.56 o 
  -3  22   6        5.99       -8.45      9.86 o 
  -2  22   6        3.21       15.49     10.56 o 
  -1  22   6       12.74       16.90     11.27 o 
   0  22   6      198.55      192.24     15.49 o 
   1  22   6       22.82       22.53     19.72 o 
  -7  23   6       37.97       46.48     14.79 o 
  -6  23   6       63.52       53.52     13.38 o 
  -5  23   6        1.07       -4.23     12.68 o 
  -4  23   6      186.65      206.32     13.38 o 
  -3  23   6       22.21       10.56     10.56 o 
  -2  23   6       76.65       65.49     11.97 o 
  -1  23   6        5.60        7.04     11.97 o 
   0  23   6      124.39      108.44     21.83 o 
   2 -24   7        1.59       -4.93     11.27 o 
  -1 -23   7       91.00       90.14     14.79 o 
   0 -23   7      217.29      197.17     19.72 o 
   1 -23   7       24.67       29.58     13.38 o 
   2 -23   7       15.46       11.97     10.56 o 
   6 -23   7       25.90       39.43     50.00 o 
   7 -23   7      317.61      309.13     18.31 o 
  -2 -22   7        1.56        2.11     14.79 o 
  -1 -22   7      418.27      404.90     18.31 o 
   0 -22   7       73.38       81.68     15.49 o 
   1 -22   7       27.02       32.39     12.68 o 
   2 -22   7      656.87      647.14     21.13 o 
   5 -22   7     1241.08     1274.57     90.84 o 
   6 -22   7       22.55       13.17     10.28 o 
   7 -22   7       11.23        0.96     12.23 o 
   8 -22   7      258.11      264.24     19.28 o 
  -4 -21   7      148.26      150.69     24.65 o 
  -3 -21   7       22.20      -15.49     18.31 o 
  -2 -21   7        8.43       -9.86     13.38 o 
  -1 -21   7      239.01      207.03     14.08 o 
   0 -21   7      256.12      216.89     17.60 o 
   1 -21   7       18.03        9.86     11.27 o 
   5 -21   7       67.45       76.76     45.07 o 
   6 -21   7      234.41      207.18     23.59 o 
   7 -21   7      408.68      421.69     22.89 o 
   8 -21   7      184.23      204.74     17.89 o 
   9 -21   7      375.93      350.94     37.67 o 
  -5 -20   7      846.90     1044.45     28.78 o 
  -4 -20   7        3.43      -19.01     19.01 o 
  -3 -20   7       54.80       66.90     16.20 o 
  -2 -20   7      387.28      370.40     19.01 o 
  -1 -20   7      114.98       91.54     11.27 o 
   0 -20   7      361.48      298.57     18.31 o 
   1 -20   7       26.23        9.86     10.56 o 
   4 -20   7      560.02      635.17     64.78 o 
   5 -20   7      475.62      428.14     57.04 o 
   6 -20   7        0.68      -14.79     19.36 o 
   7 -20   7        4.50        6.13     12.07 o 
   8 -20   7       24.33       -3.91     14.01 o 
   9 -20   7       93.60       94.02     13.73 o 
  10 -20   7      265.35      255.33     30.28 o 
  -6 -19   7      652.50      611.93     33.10 o 
  -5 -19   7        0.18       -1.86     12.24 o 
  -4 -19   7      610.73      642.21     19.27 o 
  -3 -19   7      107.68       72.53     14.79 o 
  -2 -19   7        1.12      -10.56     11.97 o 
  -1 -19   7      227.43      271.81     19.01 o 
   0 -19   7      343.33      317.59     18.31 o 
   1 -19   7      466.16      432.37     17.60 o 
   4 -19   7       88.32       48.59     35.21 o 
   5 -19   7       14.46       10.11     10.77 o 
   6 -19   7       21.49       18.56     10.15 o 
   7 -19   7       71.37       67.12     13.38 o 
   8 -19   7      911.10      932.02     44.36 o 
   9 -19   7      276.38      242.43     16.72 o 
  10 -19   7       73.00      104.47     63.73 o 
  -6 -18   7      242.92      190.13     22.53 o 
  -5 -18   7      899.01     1003.24     27.36 o 
  -4 -18   7      178.83      194.16     22.53 o 
  -3 -18   7        4.62        9.15     13.38 o 
  -2 -18   7      104.51       87.32     12.68 o 
  -1 -18   7      987.52      961.91     32.39 o 
   0 -18   7     2894.71     2707.57     61.26 o 
   1 -18   7        0.38       -5.63      8.45 o 
   3 -18   7      180.95      159.14     38.73 o 
   4 -18   7      421.22      391.52     48.59 o 
   5 -18   7        8.22       -2.21     16.55 o 
   6 -18   7     1683.51     1579.52     38.03 o 
   7 -18   7     1229.67     1189.01     32.73 o 
   8 -18   7      131.17      144.88     16.92 o 
   9 -18   7      443.99      443.29     25.00 o 
  10 -18   7     1346.72     1323.64     70.42 o 
  11 -18   7      400.39      384.06     35.95 o 
  -7 -17   7      241.83      315.47     27.46 o 
  -6 -17   7      636.26      682.62     28.77 o 
  -5 -17   7       95.31       74.66     13.20 o 
  -4 -17   7       84.82      101.01     11.20 o 
  -3 -17   7       90.79       86.23     10.91 o 
  -2 -17   7      744.48      753.47     23.24 o 
  -1 -17   7       14.76        1.41     11.97 o 
   0 -17   7      383.16      351.39     17.60 o 
   1 -17   7      694.35      639.40     19.01 o 
   3 -17   7      431.77      421.10     48.59 o 
   4 -17   7       83.41       23.24     30.98 o 
   5 -17   7     1166.05     1138.07     26.82 o 
   6 -17   7     1053.55      953.33     60.21 o 
   7 -17   7      211.75      190.24     32.74 o 
   8 -17   7      475.86      421.50     22.44 o 
   9 -17   7        5.80       -7.96     12.07 o 
  10 -17   7     1489.32     1665.71    101.75 o 
  11 -17   7       20.51       -4.04     15.76 o 
  -8 -16   7      506.02      523.91     34.50 o 
  -7 -16   7      284.91      269.00     26.76 o 
  -6 -16   7      261.71      285.36     23.24 o 
  -5 -16   7        0.25        3.42     20.42 o 
  -4 -16   7       19.84       18.31      9.46 o 
  -3 -16   7       12.82        6.62      7.92 o 
  -2 -16   7      680.08      690.10     21.13 o 
  -1 -16   7       38.18       42.25     11.97 o 
   0 -16   7       33.64       14.08      9.15 o 
   1 -16   7      105.26       81.68      7.75 o 
   3 -16   7      147.97      109.85     34.50 o 
   4 -16   7      943.77      911.91     62.67 o 
   5 -16   7      280.18      278.08     13.34 o 
   6 -16   7        9.10       -3.04      9.95 o 
   7 -16   7      856.76      845.71     27.48 o 
   8 -16   7       59.85       67.40     14.76 o 
   9 -16   7      179.28      203.09     11.97 o 
  10 -16   7      318.99      368.19     38.38 o 
  11 -16   7      268.76      297.61     35.56 o 
  12 -16   7      138.01      161.26     19.72 o 
  -8 -15   7      496.66      494.33     34.50 o 
  -7 -15   7      313.29      285.19     26.76 o 
  -6 -15   7       43.87       41.56     13.92 o 
  -5 -15   7      521.02      482.12     19.40 o 
  -4 -15   7       34.43        0.88      9.20 o 
  -3 -15   7      181.83      181.69     10.46 o 
  -2 -15   7      292.24      255.39      8.42 o 
  -1 -15   7        7.46       -1.41     10.56 o 
   0 -15   7      694.78      618.27     20.42 o 
   2 -15   7      576.69      542.92     47.88 o 
   3 -15   7      378.97      390.82     43.66 o 
   4 -15   7      307.20      210.55     35.91 o 
   5 -15   7      569.76      561.82     18.31 o 
   6 -15   7      202.95      193.41     13.18 o 
   7 -15   7     2965.12     2864.96    109.50 o 
   8 -15   7        0.94       -6.21      6.21 o 
   9 -15   7      148.21      129.35      9.92 o 
  10 -15   7     1233.59     1251.73     31.16 o 
  11 -15   7      114.80       90.03     16.20 o 
  12 -15   7      376.35      349.27     24.65 o 
  -9 -14   7      697.61      620.38     39.43 o 
  -8 -14   7      520.10      601.37     37.32 o 
  -7 -14   7      246.37      200.69     24.65 o 
  -6 -14   7     1469.60     1373.19     33.61 o 
  -5 -14   7      456.09      471.51     17.55 o 
  -4 -14   7      506.10      500.03     16.54 o 
  -3 -14   7      167.74      142.35      8.62 o 
  -2 -14   7      587.61      518.69     29.93 o 
  -1 -14   7        6.75       -0.70      9.86 o 
   0 -14   7      923.39      910.50     23.24 o 
   1 -14   7      507.03      628.13     47.88 o 
   2 -14   7      387.74      393.66     27.37 o 
   3 -14   7     3009.24     2966.14     81.91 o 
   4 -14   7       10.96        6.32      5.63 o 
   5 -14   7     4723.24     4506.59     72.30 o 
   6 -14   7      923.50      919.13     56.33 o 
   7 -14   7       21.49       21.81      5.71 o 
   8 -14   7     1144.98     1142.05     17.92 o 
   9 -14   7      114.91      112.73     10.20 o 
  10 -14   7      762.62      776.42     31.69 o 
  11 -14   7       48.00       59.86     14.79 o 
  12 -14   7       17.32       35.21     16.20 o 
  -9 -13   7       14.72       -4.93     22.53 o 
  -8 -13   7      260.93      199.99     26.05 o 
  -7 -13   7      548.63      550.67     31.69 o 
  -6 -13   7     1643.25     1557.59     35.10 o 
  -5 -13   7      312.80      303.28     14.34 o 
  -4 -13   7     1002.58      952.69     21.45 o 
  -3 -13   7       89.49       40.81      7.21 o 
  -2 -13   7      423.48      381.80      9.30 o 
  -1 -13   7      100.32       93.22      7.75 o 
   0 -13   7      749.45      740.80     19.72 o 
   1 -13   7      804.36      856.28     52.81 o 
   2 -13   7      134.87      113.31     18.13 o 
   3 -13   7      812.74      796.46     36.34 o 
   4 -13   7     2569.30     2486.25     46.12 o 
   5 -13   7        2.38       16.20     17.25 o 
   6 -13   7        5.53        5.99      5.43 o 
   7 -13   7       23.96       10.56      7.04 o 
   8 -13   7       11.12        4.45      9.86 o 
   9 -13   7      861.69      824.79     17.17 o 
  10 -13   7      386.19      290.79     20.42 o 
  11 -13   7        7.76       10.56     14.08 o 
  12 -13   7      143.37      145.06     18.31 o 
  13 -13   7       48.13       59.86     18.31 o 
 -10 -12   7      116.47      105.63     28.87 o 
  -9 -12   7        6.27       47.18     23.94 o 
  -8 -12   7        8.66       -3.52     19.72 o 
  -7 -12   7      193.85      192.95     23.94 o 
  -6 -12   7      591.33      592.29     52.46 o 
  -5 -12   7     1658.00     1523.72     29.25 o 
  -4 -12   7      734.80      798.96     19.72 o 
  -3 -12   7      150.74      152.82      8.46 o 
  -2 -12   7      241.44      215.33      6.60 o 
  -1 -12   7       69.24       74.98     10.21 o 
   0 -12   7      924.06      922.51     20.21 o 
   1 -12   7     5656.46     5696.00    132.94 o 
   2 -12   7      824.99      875.33     36.31 o 
   3 -12   7     5262.39     5189.64    122.99 o 
   4 -12   7       26.08       20.27      7.04 o 
   5 -12   7       73.34       80.27      9.82 o 
   6 -12   7      215.12      203.50     13.38 o 
   7 -12   7     1992.21     1985.98     25.14 o 
   8 -12   7       65.64       55.23     10.21 o 
   9 -12   7      273.28      258.92     11.83 o 
  10 -12   7     1260.27     1292.30     40.14 o 
  11 -12   7       34.13       13.38     16.90 o 
  12 -12   7        3.84       -7.75     17.60 o 
  13 -12   7      136.62      142.24     21.13 o 
 -10 -11   7      337.69      378.14     35.21 o 
  -9 -11   7      763.43      828.82     42.95 o 
  -8 -11   7       20.74       18.31     20.42 o 
  -7 -11   7      586.09      556.30     31.69 o 
  -6 -11   7       88.55       69.41     12.95 o 
  -5 -11   7      252.44      264.06     14.08 o 
  -4 -11   7      298.36      287.58     14.79 o 
  -3 -11   7      857.47      793.11     22.18 o 
  -2 -11   7        7.12        6.05      4.21 o 
  -1 -11   7     4140.90     4201.11     45.63 o 
   0 -11   7      776.66      682.86     33.45 o 
   1 -11   7     2566.01     2410.70    122.18 o 
   2 -11   7      979.61     1124.07     39.83 o 
   3 -11   7     3978.15     3806.92     70.70 o 
   4 -11   7      508.07      505.39     14.52 o 
   5 -11   7     1420.93     1448.69     23.84 o 
   6 -11   7      260.80      234.47      7.42 o 
   7 -11   7     1670.32     1588.04     44.36 o 
   8 -11   7      180.01      182.74      9.11 o 
   9 -11   7      384.41      391.98     13.52 o 
  10 -11   7       53.94       48.22     16.20 o 
  11 -11   7      143.27      108.44     19.01 o 
  12 -11   7      151.38      145.06     21.83 o 
  13 -11   7       69.11       68.31     21.83 o 
 -11 -10   7      980.74     1077.40     54.22 o 
 -10 -10   7      788.45      795.02     45.07 o 
  -9 -10   7      774.90      816.14     43.66 o 
  -8 -10   7      125.98      101.40     23.24 o 
  -7 -10   7       33.90       37.49     14.59 o 
  -6 -10   7      644.34      696.28     25.00 o 
  -5 -10   7     2005.49     1824.39     32.14 o 
  -4 -10   7       63.89       45.43      8.20 o 
  -3 -10   7     3266.45     3109.20     45.42 o 
  -2 -10   7       77.24       63.41      4.48 o 
  -1 -10   7      945.99     1005.73     14.44 o 
   0 -10   7      154.62      162.41      7.97 o 
   1 -10   7     5435.35     5586.15    126.95 o 
   2 -10   7      304.50      295.70     20.12 o 
   3 -10   7       86.58       86.26      6.09 o 
   4 -10   7     1175.66     1191.54     47.53 o 
   5 -10   7        5.70        3.32      5.07 o 
   6 -10   7     4577.38     4316.41     46.30 o 
   7 -10   7     1293.97     1312.66     18.43 o 
   8 -10   7      433.99      441.19     16.55 o 
   9 -10   7     2043.53     2156.17     38.03 o 
  10 -10   7       14.33       -6.44     11.83 o 
  11 -10   7        0.92       -7.75     16.20 o 
  12 -10   7      486.20      553.49     31.69 o 
  13 -10   7      160.91      120.41     23.94 o 
 -11  -9   7      500.87      514.05     41.55 o 
 -10  -9   7       26.36        2.11     22.53 o 
  -9  -9   7        1.29        0.00     21.83 o 
  -8  -9   7      344.83      381.67     28.87 o 
  -7  -9   7     5152.08     5137.61    107.39 o 
  -6  -9   7      128.05      111.37     21.83 o 
  -5  -9   7        4.78       11.35      8.80 o 
  -4  -9   7     9551.77     9279.64     92.81 o 
  -3  -9   7     2747.69     2860.73     54.22 o 
  -2  -9   7      910.53      850.56     15.84 o 
  -1  -9   7     1768.05     1927.23     23.25 o 
   0  -9   7     1657.33     1530.21     17.33 o 
   1  -9   7     3641.76     3916.07     92.60 o 
   2  -9   7      145.29      135.76     14.41 o 
   3  -9   7     9120.72     9172.13    106.05 o 
   4  -9   7       32.39       43.65      5.41 o 
   5  -9   7        1.49        2.11      3.52 o 
   6  -9   7      243.47      235.15      8.45 o 
   7  -9   7     2256.43     2234.96     28.22 o 
   8  -9   7      542.21      622.54     14.84 o 
   9  -9   7        1.03      -14.79     14.79 o 
  10  -9   7      971.63      929.55     59.15 o 
  11  -9   7      645.05      599.26     29.58 o 
  12  -9   7     1663.83     1711.16     51.41 o 
  13  -9   7       12.25       45.77     21.83 o 
 -12  -8   7       64.80      151.40     32.39 o 
 -11  -8   7       83.31       83.80     28.87 o 
 -10  -8   7      961.69      993.60     48.59 o 
  -9  -8   7     2504.43     2214.65     69.01 o 
  -8  -8   7     1921.58     1833.68     58.45 o 
  -7  -8   7       33.85       30.97     17.96 o 
  -6  -8   7     1438.15     1446.42     24.42 o 
  -5  -8   7      572.13      522.66     30.98 o 
  -4  -8   7       12.22       -3.22      5.21 o 
  -3  -8   7     1289.01     1314.71     17.90 o 
  -2  -8   7      172.09      148.25      4.98 o 
  -1  -8   7     2666.25     2766.33     31.56 o 
   0  -8   7        9.37       11.43      4.93 o 
   1  -8   7     1307.92     1192.00     14.72 o 
   2  -8   7     2211.48     2121.13     24.53 o 
   3  -8   7     2754.85     2564.57     31.52 o 
   4  -8   7        2.74        2.82      5.28 o 
   5  -8   7      106.30      147.62      5.58 o 
   6  -8   7     5398.63     5354.76     49.74 o 
   7  -8   7      475.35      479.47     31.69 o 
   8  -8   7      405.95      403.57     13.20 o 
   9  -8   7     1329.92     1318.86     29.61 o 
  10  -8   7       40.47       38.03     15.49 o 
  11  -8   7      130.58      154.92     20.42 o 
  12  -8   7      179.77      174.64     23.24 o 
  13  -8   7     1824.38     1949.87     59.15 o 
 -12  -7   7       31.33      -26.76     26.76 o 
 -11  -7   7       34.59       17.60     25.35 o 
 -10  -7   7      888.18      832.34     45.07 o 
  -9  -7   7        5.63       11.27     19.72 o 
  -8  -7   7      144.11      151.65     28.87 o 
  -7  -7   7     1040.75      914.43     63.02 o 
  -6  -7   7        6.26       -7.25      7.25 o 
  -5  -7   7       85.63       77.92      6.86 o 
  -4  -7   7      586.99      577.23     12.68 o 
  -3  -7   7      125.04      126.76      5.48 o 
  -2  -7   7       99.43      111.37      4.48 o 
  -1  -7   7      926.94     1103.71     15.13 o 
   0  -7   7     5559.24     5499.04     55.97 o 
   1  -7   7        2.68        7.36      4.23 o 
   2  -7   7    12053.89    12669.19    131.53 o 
   3  -7   7     5744.14     5929.76     62.86 o 
   4  -7   7      995.38     1001.27     11.92 o 
   5  -7   7     1469.09     1324.43     29.93 o 
   6  -7   7     1634.30     1806.58     19.75 o 
   7  -7   7        7.60        3.39      6.38 o 
   8  -7   7      833.77      760.82     17.93 o 
   9  -7   7     1367.14     1309.12     29.78 o 
  10  -7   7       70.82       53.52     16.90 o 
  11  -7   7      135.90      108.44     19.72 o 
  12  -7   7     1499.34     1536.52     50.70 o 
  13  -7   7      145.10      199.99     26.76 o 
 -12  -6   7       14.60      -11.97     26.76 o 
 -11  -6   7      170.47      209.14     30.98 o 
 -10  -6   7      935.68      981.63     47.18 o 
  -9  -6   7        5.76      -10.80     15.40 o 
  -8  -6   7        0.17      -13.02     13.02 o 
  -7  -6   7      919.51      972.82     21.62 o 
  -6  -6   7      341.96      323.02     11.27 o 
  -5  -6   7      503.59      475.71     11.68 o 
  -4  -6   7     1500.35     1459.32     36.62 o 
  -3  -6   7        2.81        2.11      3.49 o 
  -2  -6   7      993.08      990.43     14.70 o 
  -1  -6   7     3258.23     3535.10     38.90 o 
   0  -6   7      646.77      631.46     10.21 o 
   1  -6   7      155.03      183.35      8.45 o 
   2  -6   7     1057.66     1156.35     14.18 o 
   3  -6   7     2870.06     2927.63     30.96 o 
   4  -6   7      133.87      129.12      8.80 o 
   5  -6   7      148.79      140.85      5.48 o 
   6  -6   7      270.70      243.49      8.20 o 
   7  -6   7      159.73      175.82      8.73 o 
   8  -6   7     1414.49     1313.98     36.62 o 
   9  -6   7       13.52        1.19     12.19 o 
  10  -6   7        2.80       14.08     17.60 o 
  11  -6   7      727.97      740.80     40.14 o 
  12  -6   7      460.27      478.84     30.98 o 
  13  -6   7       70.81       58.45     23.94 o 
 -12  -5   7        0.31      -19.01     26.05 o 
 -11  -5   7     1110.50     1116.13     52.81 o 
 -10  -5   7      982.47      901.15     40.49 o 
  -9  -5   7     1000.59     1061.38     36.00 o 
  -8  -5   7     2081.04     2059.19     76.05 o 
  -7  -5   7       30.91       32.39      8.52 o 
  -6  -5   7      720.29      739.47     18.66 o 
  -5  -5   7      215.55      201.43      8.80 o 
  -4  -5   7       26.24       41.89      5.52 o 
  -3  -5   7     8809.36     9071.93    161.61 o 
  -2  -5   7     6210.46     6256.04    133.09 o 
  -1  -5   7     8560.14     9238.70     95.45 o 
   0  -5   7     1577.11     1616.52     17.63 o 
   1  -5   7     3783.40     3659.60     37.09 o 
   2  -5   7       17.52       29.50      5.28 o 
   3  -5   7     6317.40     6203.50     55.32 o 
   4  -5   7     1316.79     1266.21     15.91 o 
   5  -5   7     1213.88     1189.35     15.88 o 
   6  -5   7     3698.06     3536.20     71.47 o 
   7  -5   7     1952.83     1950.74     26.18 o 
   8  -5   7      191.51      183.44     11.46 o 
   9  -5   7      116.06      103.63     18.66 o 
  10  -5   7       76.74      102.11     21.13 o 
  11  -5   7     1087.14      942.90     44.36 o 
  12  -5   7       76.15       92.95     26.76 o 
  13  -5   7        8.07       45.07     27.46 o 
 -13  -4   7      344.66      445.75     43.66 o 
 -12  -4   7       36.22       67.60     28.87 o 
 -11  -4   7       47.85       15.33     18.95 o 
 -10  -4   7     1011.48     1072.46     74.64 o 
  -9  -4   7     1359.84     1375.99     84.85 o 
  -8  -4   7       20.39        2.05     11.69 o 
  -7  -4   7      646.40      668.44     16.74 o 
  -6  -4   7      389.63      346.05     27.46 o 
  -5  -4   7     1735.10     1772.39     23.28 o 
  -4  -4   7      682.63      729.05     59.50 o 
  -3  -4   7    10301.59    11216.03    108.33 o 
  -2  -4   7     7350.23     7424.40     71.84 o 
  -1  -4   7     3804.35     4189.41    132.03 o 
   0  -4   7     2368.69     2300.02     22.41 o 
   1  -4   7     1153.86     1297.13     15.18 o 
   2  -4   7     2506.96     2468.71     28.42 o 
   3  -4   7        8.42       12.99      3.87 o 
   4  -4   7     5060.08     5287.57     54.63 o 
   5  -4   7       17.56       29.11      4.89 o 
   6  -4   7     1811.94     2099.53     22.55 o 
   7  -4   7      249.05      206.86      7.92 o 
   8  -4   7      220.57      242.99     13.52 o 
   9  -4   7     1637.05     1573.22     47.53 o 
  10  -4   7     2369.10     2344.21     69.01 o 
  11  -4   7      296.32      267.59     29.58 o 
  12  -4   7     1556.53     1600.60     61.97 o 
  13  -4   7      601.27      672.49     44.36 o 
 -13  -3   7        0.72        4.93     38.73 o 
 -12  -3   7        2.02      -12.17     23.59 o 
 -11  -3   7     1573.51     1564.13     48.65 o 
 -10  -3   7      207.89      190.97     37.67 o 
  -9  -3   7      114.18       96.39     14.94 o 
  -8  -3   7     2171.73     2232.33     44.56 o 
  -7  -3   7        6.24        5.74      6.86 o 
  -6  -3   7     1917.30     1818.01     26.41 o 
  -5  -3   7       74.60       31.57     10.21 o 
  -4  -3   7     7537.46     7653.30     72.40 o 
  -3  -3   7     8957.36     9678.47     89.20 o 
  -2  -3   7       31.09       71.69      3.78 o 
  -1  -3   7      237.91      281.30      5.43 o 
   0  -3   7     1004.07     1176.60     12.69 o 
   1  -3   7     5556.23     6050.20     53.84 o 
   2  -3   7     4858.43     4869.71     45.90 o 
   3  -3   7     1028.01      940.21     11.69 o 
   4  -3   7     1033.58      959.88     12.13 o 
   5  -3   7      162.27      136.99      5.48 o 
   6  -3   7     1694.12     1471.78     23.94 o 
   7  -3   7      143.90      126.98      7.39 o 
   8  -3   7       29.19       33.55      7.75 o 
   9  -3   7      108.52       87.29     15.76 o 
  10  -3   7       33.15       17.00     15.50 o 
  11  -3   7     2030.49     2167.47     69.71 o 
  12  -3   7      615.22      709.11     42.95 o 
  13  -3   7        1.78      -20.42     24.65 o 
 -13  -2   7      169.28      148.04     31.82 o 
 -12  -2   7      139.30      151.74     23.95 o 
 -11  -2   7      813.60      810.75     35.85 o 
 -10  -2   7      224.22      205.24     18.67 o 
  -9  -2   7      128.39      137.01     15.68 o 
  -8  -2   7    10827.23    10747.37    138.17 o 
  -7  -2   7       39.39       25.07      6.69 o 
  -6  -2   7      564.06      561.17     12.24 o 
  -5  -2   7     1478.47     1404.21     19.73 o 
  -4  -2   7     3275.49     3343.80     52.46 o 
  -3  -2   7     1204.64     1263.38     24.65 o 
  -2  -2   7      285.25      330.26      6.09 o 
  -1  -2   7     8232.01     8755.72     90.49 o 
   0  -2   7    10888.53    11632.42     88.48 o 
   1  -2   7     1097.67      988.28     17.60 o 
   2  -2   7    20701.92    21497.81    348.92 o 
   3  -2   7     1044.59     1166.82     13.69 o 
   4  -2   7     2187.51     2142.20     21.12 o 
   5  -2   7     5703.44     6000.84     54.97 o 
   6  -2   7      184.47      190.74     10.56 o 
   7  -2   7     3090.30     3220.24     36.31 o 
   8  -2   7      380.51      375.29     30.28 o 
   9  -2   7       49.26       78.44     42.25 o 
  10  -2   7      607.39      655.19     29.54 o 
  11  -2   7       38.99       75.92     19.15 o 
  12  -2   7      110.91       49.29     26.76 o 
  13  -2   7       28.87       60.56     29.58 o 
 -13  -1   7      543.39      525.11     40.58 o 
 -12  -1   7      685.49      586.42     38.57 o 
 -11  -1   7      958.04      935.42     30.11 o 
 -10  -1   7     1813.71     1651.90     40.58 o 
  -9  -1   7      127.96      136.99     15.44 o 
  -8  -1   7      675.29      730.88     21.97 o 
  -7  -1   7      556.40      544.63     13.94 o 
  -6  -1   7     1224.96     1366.91     19.27 o 
  -5  -1   7     4792.94     4968.32     47.03 o 
  -4  -1   7        0.92       -3.38      3.38 o 
  -3  -1   7      544.20      574.65      8.80 o 
  -2  -1   7    12298.29    13422.57    115.22 o 
  -1  -1   7     9065.47     9587.41    111.61 o 
   0  -1   7      788.16      962.53      9.42 o 
   1  -1   7      442.47      467.46      8.45 o 
   2  -1   7      414.39      430.34      7.21 o 
   3  -1   7     1007.11     1150.60     14.44 o 
   4  -1   7      113.11      110.40      5.21 o 
   5  -1   7     3260.95     3032.61     29.55 o 
   6  -1   7      888.52      856.84     14.18 o 
   7  -1   7      686.07      685.88     15.49 o 
   8  -1   7       70.50       90.17     10.80 o 
   9  -1   7        0.44        5.33     15.49 o 
  10  -1   7     2307.27     2323.86     57.10 o 
  11  -1   7        2.71       26.87     20.07 o 
  12  -1   7      415.40      480.95     38.73 o 
  13  -1   7      539.81      566.86     44.36 o 
 -14   0   7      853.67     1083.38     63.38 o 
 -13   0   7      857.24      985.88    136.26 o 
 -12   0   7      205.21      222.32     22.37 o 
 -11   0   7      978.07     1028.98     91.54 o 
 -10   0   7        3.36      -11.50     11.50 o 
  -9   0   7        0.48      -18.02     19.36 o 
  -8   0   7      118.77       97.51     10.77 o 
  -7   0   7     1564.74     1599.66     21.31 o 
  -6   0   7     2461.62     2528.30     26.53 o 
  -5   0   7     2496.91     2508.64     26.39 o 
  -4   0   7     1568.99     1493.63     29.58 o 
  -3   0   7      460.41      464.13      8.42 o 
  -2   0   7        2.13        2.30      2.70 o 
  -1   0   7     3521.15     3604.70     83.09 o 
   0   0   7      314.65      350.07      5.98 o 
   1   0   7      331.67      397.51      6.71 o 
   2   0   7     1804.59     2032.00     19.34 o 
   3   0   7     2325.83     2308.85     22.55 o 
   4   0   7     6842.09     6523.39     56.53 o 
   5   0   7     1691.31     1600.66     19.66 o 
   6   0   7      414.94      452.84     10.92 o 
   7   0   7      403.72      384.66     15.84 o 
   8   0   7     5461.61     5158.27    199.64 o 
   9   0   7      148.27      184.71     16.93 o 
  10   0   7        2.16       33.27     17.05 o 
  11   0   7      991.32     1139.53     42.21 o 
  12   0   7       40.40       75.79     22.67 o 
  13   0   7      347.68      406.31     40.84 o 
 -14   1   7        6.77       -4.93     38.73 o 
 -13   1   7      579.46      731.29     32.51 o 
 -12   1   7     3425.78     3265.02     66.19 o 
 -11   1   7      243.58      210.49     19.29 o 
 -10   1   7      293.54      307.04     17.60 o 
  -9   1   7      346.67      325.50     15.36 o 
  -8   1   7     7304.97     7339.40     83.06 o 
  -7   1   7     3384.09     3443.06     36.71 o 
  -6   1   7     1562.18     1560.36     19.80 o 
  -5   1   7     6530.51     6247.85     58.03 o 
  -4   1   7      903.21      866.79     17.25 o 
  -3   1   7      178.37      247.72     14.44 o 
  -2   1   7     2066.05     1974.75     19.62 o 
  -1   1   7       33.47       24.03      2.87 o 
   0   1   7     1262.09     1311.72     14.63 o 
   1   1   7     8999.02     9486.96     82.38 o 
   2   1   7    30496.65    31061.90    276.64 o 
   3   1   7      944.68      926.85     13.33 o 
   4   1   7     1986.51     2006.42     33.80 o 
   5   1   7     1646.98     1808.67     23.05 o 
   6   1   7      384.12      415.30     12.01 o 
   7   1   7    13562.57    13335.72    153.02 o 
   8   1   7      673.73      732.16     23.59 o 
   9   1   7      204.11      213.06     24.29 o 
  10   1   7     1216.70     1316.99     37.84 o 
  11   1   7      103.76       85.14     21.30 o 
  12   1   7      134.13      193.86     33.80 o 
  13   1   7       16.74      -28.17     39.43 o 
 -14   2   7      873.14      874.59     43.66 o 
 -13   2   7        4.76      -20.42     20.42 o 
 -12   2   7       85.90       88.65     18.38 o 
 -11   2   7     1436.98     1292.73     65.84 o 
 -10   2   7      100.36      114.95     14.38 o 
  -9   2   7       23.26       10.48     16.55 o 
  -8   2   7     1157.54     1198.13     19.55 o 
  -7   2   7      636.15      673.41     16.90 o 
  -6   2   7     2167.53     2022.07     42.60 o 
  -5   2   7      158.02      214.42      6.47 o 
  -4   2   7      373.19      328.02      7.92 o 
  -3   2   7      909.73     1019.53     17.96 o 
  -2   2   7       44.85       42.75      6.34 o 
  -1   2   7      566.39      512.46     11.62 o 
   0   2   7     1031.76     1093.14     13.29 o 
   1   2   7      190.34      144.36      4.04 o 
   2   2   7     2611.90     2703.72     26.89 o 
   3   2   7     1600.45     1825.31     19.34 o 
   4   2   7        1.20        1.41      3.52 o 
   5   2   7      766.50      634.17     12.33 o 
   6   2   7     1066.28     1123.16     18.05 o 
   7   2   7      431.57      360.51     14.06 o 
   8   2   7      797.69      721.52     26.05 o 
   9   2   7      337.90      421.42     22.15 o 
  10   2   7      378.02      401.74     23.40 o 
  11   2   7       34.35       32.90     20.13 o 
  12   2   7        8.78      -24.84     24.84 o 
 -14   3   7      199.27      267.59     30.98 o 
 -13   3   7      854.80      867.55     40.84 o 
 -12   3   7        4.26       -2.01     22.89 o 
 -11   3   7      723.23      738.36     70.07 o 
 -10   3   7     2562.60     2373.18     96.82 o 
  -9   3   7      788.48      807.52     32.39 o 
  -8   3   7     1348.85     1314.56     33.10 o 
  -7   3   7      348.30      377.21     11.97 o 
  -6   3   7     1059.96     1022.39     66.55 o 
  -5   3   7      275.57      370.78     19.01 o 
  -4   3   7      662.43      599.66      9.46 o 
  -3   3   7      559.64      601.88      9.15 o 
  -2   3   7     1319.23     1331.76     13.63 o 
  -1   3   7     1938.20     1812.48     29.58 o 
   0   3   7      484.84      472.07     10.56 o 
   1   3   7     1673.99     1930.62     18.17 o 
   2   3   7     3234.89     3799.21     34.04 o 
   3   3   7       23.24       41.52     11.27 o 
   4   3   7     1416.22     1405.16     26.76 o 
   5   3   7      730.59      809.81     13.70 o 
   6   3   7     6114.53     5960.39     64.96 o 
   7   3   7      236.82      231.06     13.87 o 
   8   3   7      688.45      668.73     26.11 o 
   9   3   7     1309.15     1431.05     46.83 o 
  10   3   7      117.49      144.13     18.92 o 
  11   3   7        3.93       20.64     36.27 o 
  12   3   7        7.14      -25.83     25.83 o 
 -14   4   7        1.22      -17.60     26.76 o 
 -13   4   7      135.80      184.50     26.05 o 
 -12   4   7     2071.72     2061.13     57.04 o 
 -11   4   7        8.48       -4.40     14.49 o 
 -10   4   7      317.12      331.98     57.04 o 
  -9   4   7        5.74       -8.73      8.73 o 
  -8   4   7     1936.35     1836.06     26.38 o 
  -7   4   7      682.18      641.52     20.07 o 
  -6   4   7        9.48        7.12      5.28 o 
  -5   4   7     3188.28     3056.45     31.76 o 
  -4   4   7     4405.88     4591.98     55.63 o 
  -3   4   7     2243.94     2769.76     50.70 o 
  -2   4   7      559.98      634.65      8.20 o 
  -1   4   7     2909.12     3065.36     26.39 o 
   0   4   7     1829.15     1778.74     17.63 o 
   1   4   7      542.23      541.12      7.42 o 
   2   4   7     7019.47     7775.45     69.02 o 
   3   4   7     2338.97     2410.91     26.76 o 
   4   4   7      749.70      675.77     23.94 o 
   5   4   7      240.88      278.68      9.25 o 
   6   4   7      492.65      494.56     16.15 o 
   7   4   7      796.76      809.88     27.82 o 
   8   4   7     1577.09     1496.98     37.67 o 
   9   4   7     2252.10     2227.94     49.30 o 
  10   4   7      758.36      715.45     33.80 o 
  11   4   7       83.48       80.70     61.97 o 
  12   4   7      206.54      317.87     37.30 o 
 -14   5   7        2.72      -26.76     26.76 o 
 -13   5   7      264.80      250.69     32.39 o 
 -12   5   7      441.39      440.82     34.50 o 
 -11   5   7      195.59      189.38     24.65 o 
 -10   5   7      905.42      830.30     44.36 o 
  -9   5   7     1598.39     1587.17     36.10 o 
  -8   5   7      481.35      476.62     13.69 o 
  -7   5   7      215.96      218.33      7.71 o 
  -6   5   7      409.93      365.89      8.70 o 
  -5   5   7        9.02       11.03      3.71 o 
  -4   5   7     3515.45     3368.84     32.11 o 
  -3   5   7     4126.99     4735.28     48.03 o 
  -2   5   7     1337.77     1157.50     68.31 o 
  -1   5   7     3621.02     3857.86    100.35 o 
   0   5   7      261.95      323.96     11.97 o 
   1   5   7      206.95      174.11      5.63 o 
   2   5   7       61.58       57.24      4.69 o 
   3   5   7     1707.13     1606.73     20.06 o 
   4   5   7      357.40      344.08     21.48 o 
   5   5   7      360.41      327.35     14.08 o 
   6   5   7     5271.72     5137.68     66.93 o 
   7   5   7        0.18        0.19     11.92 o 
   8   5   7      295.89      301.50     21.48 o 
   9   5   7       91.14      102.76     19.25 o 
  10   5   7      819.91      817.95     36.45 o 
  11   5   7       48.67       64.54     22.16 o 
  12   5   7       72.77      154.92     45.07 o 
 -14   6   7       14.06      -13.38     23.94 o 
 -13   6   7      260.58      275.33     32.39 o 
 -12   6   7       59.36       32.39     22.53 o 
 -11   6   7        3.63        9.15     20.42 o 
 -10   6   7     3422.24     3306.00    133.79 o 
  -9   6   7      168.38      154.88     14.18 o 
  -8   6   7     1739.93     1694.59     29.68 o 
  -7   6   7      119.21      130.31      8.08 o 
  -6   6   7      461.53      391.84     19.36 o 
  -5   6   7     1024.10     1010.30     15.21 o 
  -4   6   7      777.29      747.38     11.98 o 
  -3   6   7      758.72      670.24     10.80 o 
  -2   6   7      957.77     1077.89     14.18 o 
  -1   6   7       13.73       20.38      7.39 o 
   0   6   7     3875.12     3938.98     34.66 o 
   1   6   7     1026.96      986.37     17.25 o 
   2   6   7     2640.28     2628.91     28.40 o 
   3   6   7      148.34      171.83      7.04 o 
   4   6   7     6315.71     6386.17     62.92 o 
   5   6   7      336.77      299.47     15.14 o 
   6   6   7        1.31       13.56      9.81 o 
   7   6   7      130.25      135.28     16.58 o 
   8   6   7        2.26       14.58     14.89 o 
   9   6   7     1221.64     1250.07     41.74 o 
  10   6   7       10.49       23.64     19.29 o 
  11   6   7       17.12       17.60     28.87 o 
 -14   7   7       22.13      -11.27     22.53 o 
 -13   7   7      217.13      257.03     26.76 o 
 -12   7   7      528.50      530.95     30.98 o 
 -11   7   7     1671.31     1560.46     46.48 o 
 -10   7   7     1694.60     1637.92     45.77 o 
  -9   7   7     2346.30     2299.66    128.86 o 
  -8   7   7      860.06      768.57     36.97 o 
  -7   7   7     1295.86     1271.36     19.77 o 
  -6   7   7        2.03        3.65      5.21 o 
  -5   7   7      868.77      918.29     14.33 o 
  -4   7   7      754.64      750.15     17.25 o 
  -3   7   7      173.24      247.49      6.71 o 
  -2   7   7     8750.56     8800.56     85.88 o 
  -1   7   7     3331.48     3263.98     42.95 o 
   0   7   7     3052.10     2804.23     25.80 o 
   1   7   7      315.97      379.13      7.78 o 
   2   7   7      401.11      379.27      9.11 o 
   3   7   7     4837.17     4609.23     46.90 o 
   4   7   7      147.79      179.72     16.90 o 
   5   7   7      869.61      878.84     16.41 o 
   6   7   7     3503.99     3466.41     71.12 o 
   7   7   7      574.88      615.31     23.99 o 
   8   7   7     1067.88     1022.31     36.59 o 
   9   7   7     1527.89     1483.71     57.74 o 
  10   7   7      612.03      600.67     41.55 o 
  11   7   7      284.26      304.21     38.03 o 
 -14   8   7       39.14       59.86     23.94 o 
 -13   8   7      485.70      482.36     32.39 o 
 -12   8   7     1466.75     1435.82     46.48 o 
 -11   8   7      341.03      264.77     22.53 o 
 -10   8   7      136.13      103.51     17.60 o 
  -9   8   7     2011.60     2040.79     42.38 o 
  -8   8   7      319.38      338.73     12.18 o 
  -7   8   7      108.10      114.60     10.91 o 
  -6   8   7      283.62      229.24      7.92 o 
  -5   8   7       21.02       25.56      5.21 o 
  -4   8   7     1639.12     1967.00     23.39 o 
  -3   8   7     2191.08     2245.68     25.38 o 
  -2   8   7     2959.52     3607.42     33.09 o 
  -1   8   7     6536.17     6266.90     58.36 o 
   0   8   7      281.86      256.31     16.55 o 
   1   8   7      269.66      414.48     11.27 o 
   2   8   7       44.16       31.30      4.71 o 
   3   8   7     2391.93     2365.04     43.66 o 
   4   8   7       16.04       13.11     13.03 o 
   5   8   7      359.23      370.68     13.92 o 
   6   8   7     1869.80     1838.41     93.66 o 
   7   8   7      240.26      197.33     16.74 o 
   8   8   7       18.07       46.48     23.24 o 
   9   8   7      235.55      271.81     32.39 o 
  10   8   7        0.46      -14.08     25.35 o 
  11   8   7        1.64      -26.76     26.76 o 
 -14   9   7       23.83       -7.04     21.83 o 
 -13   9   7      855.19      867.55     40.14 o 
 -12   9   7      123.63       80.98     20.42 o 
 -11   9   7      230.55      200.69     21.13 o 
 -10   9   7     1527.55     1408.36     40.84 o 
  -9   9   7       69.98       68.15     13.41 o 
  -8   9   7      159.10      174.19     13.03 o 
  -7   9   7      356.06      345.81     11.32 o 
  -6   9   7     2095.66     1961.81     25.11 o 
  -5   9   7     1320.15     1334.21     18.66 o 
  -4   9   7     5988.50     6122.66     61.98 o 
  -3   9   7     1665.13     1592.15     19.13 o 
  -2   9   7       45.18       50.41     10.21 o 
  -1   9   7     3365.87     3755.34     47.53 o 
   0   9   7      957.75     1055.92     19.36 o 
   1   9   7      441.93      394.53      9.15 o 
   2   9   7     7839.72     7874.01    113.72 o 
   3   9   7      107.21      109.80      7.78 o 
   4   9   7      243.36      303.38     18.66 o 
   5   9   7      596.15      617.87     18.13 o 
   6   9   7     1195.82     1199.22     37.32 o 
   7   9   7      643.63      571.79     33.80 o 
   8   9   7      357.53      344.34     30.28 o 
   9   9   7     2631.98     2651.94     80.98 o 
  10   9   7      603.00      588.69     42.25 o 
 -14  10   7      509.84      479.55     33.80 o 
 -13  10   7       90.56       71.83     21.83 o 
 -12  10   7      153.61      123.23     21.83 o 
 -11  10   7     2890.38     2729.40     63.38 o 
 -10  10   7        6.18      -12.77     12.77 o 
  -9  10   7      331.26      325.42     17.75 o 
  -8  10   7     1437.76     1406.04     23.84 o 
  -7  10   7      599.60      564.12     14.21 o 
  -6  10   7      519.67      469.25     11.42 o 
  -5  10   7     7000.24     7268.31     73.43 o 
  -4  10   7      344.48      298.66      8.20 o 
  -3  10   7       12.80       31.93      3.71 o 
  -2  10   7        0.84        6.61      3.52 o 
  -1  10   7     1385.90     1301.18     24.29 o 
   0  10   7     5781.32     5606.04     50.57 o 
   1  10   7     1869.74     1852.29     20.79 o 
   2  10   7        0.23       -5.41      5.41 o 
   3  10   7    13075.61    13190.75    129.67 o 
   4  10   7      315.38      371.60     12.83 o 
   5  10   7     1026.09      935.69     24.34 o 
   6  10   7     1094.43     1089.37     42.95 o 
   7  10   7      145.38      145.77     23.94 o 
   8  10   7      338.35      333.78     30.28 o 
   9  10   7      268.13      301.39     33.80 o 
  10  10   7      209.72      183.09     33.10 o 
 -14  11   7       57.37       59.86     23.24 o 
 -13  11   7      267.90      211.96     25.35 o 
 -12  11   7       71.28       46.48     19.01 o 
 -11  11   7      151.89      138.72     19.72 o 
 -10  11   7        7.29       36.29     29.22 o 
  -9  11   7       78.37       83.89     13.32 o 
  -8  11   7      593.06      587.58     15.54 o 
  -7  11   7      122.87      127.86     21.83 o 
  -6  11   7      238.50      272.67      8.92 o 
  -5  11   7      664.03      657.10     12.63 o 
  -4  11   7      404.91      430.72     12.32 o 
  -3  11   7      213.30      171.12      9.86 o 
  -2  11   7     1369.27     1344.49     26.05 o 
  -1  11   7     4094.23     3842.35     47.18 o 
   0  11   7      139.30      147.56      5.91 o 
   1  11   7     1263.81     1126.68     15.35 o 
   2  11   7     4263.71     4123.97     66.19 o 
   3  11   7      499.09      515.55     14.84 o 
   4  11   7       84.82       92.71     10.70 o 
   5  11   7        2.23        3.83     11.00 o 
   6  11   7       40.16       46.48     19.72 o 
   7  11   7        7.21       12.68     20.42 o 
   8  11   7        8.77       12.68     23.24 o 
   9  11   7      147.96      123.23     28.17 o 
  10  11   7      131.19      137.32     30.98 o 
 -13  12   7        2.11      -19.72     19.72 o 
 -12  12   7       42.75       33.80     18.31 o 
 -11  12   7      265.59      244.35     21.83 o 
 -10  12   7     1232.67     1270.97     33.69 o 
  -9  12   7      332.27      311.55     15.56 o 
  -8  12   7       56.95       52.20      8.11 o 
  -7  12   7     2047.60     2001.17     38.38 o 
  -6  12   7      142.29      141.15      7.71 o 
  -5  12   7     1860.01     1706.88     21.89 o 
  -4  12   7      382.05      364.54      8.46 o 
  -3  12   7     2200.22     2210.71     21.26 o 
  -2  12   7      235.78      254.43     11.62 o 
  -1  12   7     1335.67     1430.49     17.25 o 
   0  12   7      548.45      541.76     10.94 o 
   1  12   7      779.03      776.42     13.81 o 
   2  12   7     1805.08     1824.80     28.17 o 
   3  12   7        1.24       14.52      7.92 o 
   4  12   7       24.03       14.89      9.81 o 
   5  12   7       87.11      121.31     14.44 o 
   6  12   7       32.14       38.03     19.01 o 
   7  12   7      164.95       85.91     23.24 o 
   8  12   7      234.85      249.98     30.98 o 
   9  12   7       79.73       46.48     25.35 o 
 -13  13   7      353.22      380.96     27.46 o 
 -12  13   7      178.68      176.75     21.83 o 
 -11  13   7      542.11      478.84     26.76 o 
 -10  13   7      464.47      446.30     29.22 o 
  -9  13   7        6.86        1.34     12.68 o 
  -8  13   7      141.19      135.33      9.81 o 
  -7  13   7     1392.88     1413.69     32.74 o 
  -6  13   7      324.99      307.85      9.42 o 
  -5  13   7     3725.91     3660.07     39.56 o 
  -4  13   7       42.87       31.75      4.48 o 
  -3  13   7       24.54       31.17     11.62 o 
  -2  13   7       22.92       31.84      5.99 o 
  -1  13   7      135.07      134.43      5.86 o 
   0  13   7       17.90       15.80      5.58 o 
   1  13   7      248.99      247.67      9.49 o 
   2  13   7     1415.80     1365.15     24.47 o 
   3  13   7     1641.48     1615.03     47.53 o 
   4  13   7      138.42      127.71     19.72 o 
   5  13   7      923.46      901.35     39.43 o 
   6  13   7       56.37       95.77     21.83 o 
   7  13   7       31.97       35.91     22.53 o 
   8  13   7       80.68      114.78     27.46 o 
   9  13   7       69.97       87.32     29.58 o 
 -13  14   7       18.46        3.52     19.01 o 
 -12  14   7       99.18      135.91     21.13 o 
 -11  14   7      197.13      206.32     20.42 o 
 -10  14   7       16.36       13.37     13.16 o 
  -9  14   7      281.79      266.99     15.05 o 
  -8  14   7     3435.52     3478.04     43.91 o 
  -7  14   7      220.53      221.96      9.81 o 
  -6  14   7       20.49       14.31      6.21 o 
  -5  14   7       12.80       12.04      5.99 o 
  -4  14   7        1.08       -1.06      3.98 o 
  -3  14   7       16.06       24.31      9.15 o 
  -2  14   7        0.85       -1.20      4.21 o 
  -1  14   7     1352.59     1294.24     44.36 o 
   0  14   7      269.90      285.26     16.55 o 
   1  14   7      265.16      268.16     10.02 o 
   2  14   7     1730.08     1808.80     29.54 o 
   3  14   7     1923.55     1934.57     74.29 o 
   4  14   7       14.69        7.31     11.92 o 
   5  14   7       16.00        1.41     17.60 o 
   6  14   7      464.04      481.66     32.39 o 
   7  14   7      768.42      766.15     42.25 o 
   8  14   7        0.86       11.97     23.94 o 
 -13  15   7        9.32       26.05     20.42 o 
 -12  15   7      153.42      164.07     21.13 o 
 -11  15   7        6.71      -15.49     15.49 o 
 -10  15   7      597.27      580.02     24.65 o 
  -9  15   7     1912.80     1928.34     36.20 o 
  -8  15   7        0.15       -4.34      7.92 o 
  -7  15   7     1011.40      982.29     18.24 o 
  -6  15   7        7.36       -2.11      5.98 o 
  -5  15   7     1482.34     1436.32     26.05 o 
  -4  15   7       17.17        7.82      4.71 o 
  -3  15   7      817.76      846.41     13.03 o 
  -2  15   7     2355.06     2424.00     26.01 o 
  -1  15   7        0.54       -2.72      8.10 o 
   0  15   7      370.60      370.49      9.63 o 
   1  15   7      672.32      645.94     15.23 o 
   2  15   7     1974.14     2117.43     32.92 o 
   3  15   7       27.57       31.54     11.69 o 
   4  15   7      127.10       91.09     18.31 o 
   5  15   7     1236.67     1246.40     46.48 o 
   6  15   7      269.09      195.06     26.05 o 
   7  15   7        0.42      -19.72     22.53 o 
 -12  16   7        0.24       -4.23     16.90 o 
 -11  16   7      452.32      395.04     23.94 o 
 -10  16   7       77.13       89.27     15.49 o 
  -9  16   7       19.24       22.72     10.94 o 
  -8  16   7      294.88      295.95     11.63 o 
  -7  16   7      173.83      182.58     15.49 o 
  -6  16   7        8.67       -1.22      5.71 o 
  -5  16   7      364.92      333.73     14.08 o 
  -4  16   7      453.15      477.20      8.92 o 
  -3  16   7      971.58     1032.47     14.44 o 
  -2  16   7        9.02       14.39      5.21 o 
  -1  16   7      908.08      982.49     14.54 o 
   0  16   7       35.74       24.99      6.90 o 
   1  16   7      572.84      584.33     28.17 o 
   2  16   7       82.53       77.11     23.24 o 
   3  16   7      376.71      379.21     18.13 o 
   4  16   7     1161.24     1268.72     39.08 o 
   5  16   7        0.42       -4.23     19.01 o 
   6  16   7        1.02        8.45     21.83 o 
   7  16   7       92.38       92.95     26.76 o 
 -12  17   7      171.15      210.55     21.83 o 
 -11  17   7       29.71        6.34     15.49 o 
 -10  17   7       35.62       24.74     17.25 o 
  -9  17   7      112.85      124.89     12.63 o 
  -8  17   7      267.93      293.55     12.13 o 
  -7  17   7       12.26        9.83      6.09 o 
  -6  17   7      513.20      513.06     10.65 o 
  -5  17   7      816.22      770.25     24.29 o 
  -4  17   7        0.08       -6.34      6.34 o 
  -3  17   7       61.79       61.97      7.75 o 
  -2  17   7       33.40       30.49      6.69 o 
  -1  17   7      353.53      360.30     23.59 o 
   0  17   7       97.36       75.87      7.78 o 
   1  17   7      310.57      305.36     16.20 o 
   2  17   7      787.79      963.17     26.26 o 
   3  17   7       72.73       90.55     14.34 o 
   4  17   7      263.08      283.88     21.32 o 
   5  17   7      115.68      126.05     23.24 o 
   6  17   7       91.15       98.59     26.05 o 
 -11  18   7       50.87       42.95     16.20 o 
 -10  18   7      877.55      861.78     60.91 o 
  -9  18   7      993.06     1056.41     26.52 o 
  -8  18   7       98.03       91.11      8.60 o 
  -7  18   7      473.83      447.48     16.65 o 
  -6  18   7        0.92       16.29     19.72 o 
  -5  18   7      760.50      746.24     39.79 o 
  -4  18   7       10.84       -2.11      7.04 o 
  -3  18   7      344.65      390.82     12.68 o 
  -2  18   7     1097.30     1172.46     21.83 o 
  -1  18   7       34.65       33.35      5.71 o 
   0  18   7       65.73       61.40     11.62 o 
   1  18   7       19.81       23.24      9.12 o 
   2  18   7      207.77      240.85     15.54 o 
   3  18   7      532.22      510.68     21.26 o 
   4  18   7      123.26      131.68     21.83 o 
   5  18   7      229.43      245.05     27.46 o 
 -11  19   7      386.27      398.57     21.83 o 
 -10  19   7      261.61      342.93     25.35 o 
  -9  19   7        0.15       -5.88     10.88 o 
  -8  19   7      181.77      169.59     22.18 o 
  -7  19   7      853.63      948.44     47.18 o 
  -6  19   7      311.49      339.55     25.70 o 
  -5  19   7      267.05      254.21     14.79 o 
  -4  19   7      929.08      953.46     21.13 o 
  -3  19   7      488.74      483.07     16.20 o 
  -2  19   7        4.25       -8.45      8.45 o 
  -1  19   7       64.83       78.87     11.27 o 
   0  19   7      134.44      148.67     22.53 o 
   1  19   7     1389.18     1468.53     28.13 o 
   2  19   7      132.97      138.31     23.94 o 
   3  19   7       57.44       65.13     20.42 o 
   4  19   7      501.85      592.92     33.10 o 
 -10  20   7        3.42      -19.95     22.92 o 
  -9  20   7        1.33        8.78     21.75 o 
  -8  20   7      116.49      156.71     23.94 o 
  -7  20   7      213.44      219.43     22.53 o 
  -6  20   7      726.03      800.60     41.90 o 
  -5  20   7      134.94      116.19     13.38 o 
  -4  20   7      237.54      242.24     12.68 o 
  -3  20   7      280.24      319.70     14.08 o 
  -2  20   7       55.14       62.67     10.56 o 
  -1  20   7      172.53      175.34     13.38 o 
   0  20   7        6.03       19.01     10.56 o 
   1  20   7       19.66        7.24      9.60 o 
   2  20   7      674.77      863.41     40.84 o 
   3  20   7      103.85       93.14     16.02 o 
  -9  21   7      119.47      110.79     25.59 o 
  -8  21   7       74.93      125.79     15.94 o 
  -7  21   7       30.69       17.72     13.34 o 
  -6  21   7       38.30       36.62     13.38 o 
  -5  21   7      165.49      111.96     14.08 o 
  -4  21   7       41.72       33.10     10.56 o 
  -3  21   7       64.27       80.98     11.27 o 
  -2  21   7       22.03       25.35     10.56 o 
  -1  21   7        0.72        0.70     11.27 o 
   0  21   7       20.30       20.42     11.27 o 
   1  21   7       85.04       80.28     21.13 o 
   2  21   7       93.83       90.60     12.48 o 
  -8  22   7       77.08       47.70     15.12 o 
  -7  22   7      281.85      295.82     35.91 o 
  -6  22   7      369.02      397.16     19.72 o 
  -5  22   7      174.74      171.82     15.49 o 
  -4  22   7      142.79      157.03     12.68 o 
  -3  22   7       51.70       59.86     11.27 o 
  -2  22   7       15.80        1.41     11.27 o 
  -1  22   7        0.26      -11.27     11.27 o 
   0  22   7       21.38       28.17     18.31 o 
   1  22   7       12.67      -19.01     19.01 o 
  -7  23   7       30.26       33.80     15.49 o 
  -6  23   7       30.61       50.70     14.79 o 
  -5  23   7      546.44      607.00     24.65 o 
  -4  23   7       47.17       35.21     11.27 o 
  -3  23   7       19.36       26.76     11.27 o 
  -2  23   7       36.54       26.05     11.97 o 
  -1  23   7        9.34      -16.90     16.90 o 
   2 -24   8       48.26       42.25     16.20 o 
  -1 -23   8      251.12      214.77     16.90 o 
   0 -23   8       10.90      -14.79     14.79 o 
   1 -23   8       35.45       47.88     14.08 o 
   2 -23   8      461.86      472.50     27.46 o 
   6 -23   8      238.68      276.04     57.04 o 
   7 -23   8      517.90      540.11     23.94 o 
  -2 -22   8      592.28      669.68     26.76 o 
  -1 -22   8       22.93        3.52     12.68 o 
   0 -22   8       65.70       71.12     15.49 o 
   1 -22   8        5.73       -3.52     11.97 o 
   2 -22   8      229.01      183.09     12.68 o 
   5 -22   8      865.58      797.13     75.35 o 
   6 -22   8      103.91      110.20     12.30 o 
   7 -22   8       42.09       49.17     13.50 o 
   8 -22   8        4.24      -10.38     28.17 o 
  -3 -21   8       13.94       -7.75     17.60 o 
  -2 -21   8       33.61       25.35     14.08 o 
  -1 -21   8       33.93       26.05     11.27 o 
   0 -21   8      248.83      266.18     18.31 o 
   1 -21   8        2.18        5.63     11.27 o 
   5 -21   8       17.33       13.38     37.32 o 
   6 -21   8       47.39       25.71     23.24 o 
   7 -21   8      933.87      957.48     35.21 o 
   8 -21   8      337.16      350.10     21.09 o 
   9 -21   8       98.81       98.19     14.20 o 
  -5 -20   8      173.61      216.83     27.82 o 
  -4 -20   8        8.09       19.72     20.42 o 
  -3 -20   8        2.27        3.52     14.79 o 
  -2 -20   8        3.01       -7.75     12.68 o 
  -1 -20   8        6.09       -9.86      9.86 o 
   0 -20   8        9.56        1.41     12.68 o 
   1 -20   8       40.82       29.58     10.56 o 
   4 -20   8       31.21       40.84     38.03 o 
   5 -20   8      154.92      171.82     44.36 o 
   6 -20   8      268.94      280.08     14.82 o 
   7 -20   8      113.38      108.68     34.50 o 
   8 -20   8       72.19       78.60     15.96 o 
   9 -20   8       49.23       30.75     12.83 o 
  10 -20   8        0.10      -15.99     23.35 o 
  -5 -19   8      654.75      670.96     35.56 o 
  -4 -19   8       20.69        4.93      8.82 o 
  -3 -19   8       91.48       75.35     15.49 o 
  -2 -19   8       51.98       40.84     12.68 o 
  -1 -19   8       39.07        2.82     14.08 o 
   0 -19   8        3.72       -7.04     11.27 o 
   1 -19   8        4.92       -6.34      9.15 o 
   4 -19   8      124.82       76.05     39.43 o 
   5 -19   8      986.66      936.41     44.01 o 
   6 -19   8        0.89       13.82     15.14 o 
   7 -19   8        3.15      -11.47     11.47 o 
   8 -19   8       27.27       25.30     14.52 o 
   9 -19   8      384.49      392.79     18.71 o 
  10 -19   8      546.72      564.42     92.60 o 
  -6 -18   8      759.28      821.07     36.62 o 
  -5 -18   8       38.13        6.34     12.34 o 
  -4 -18   8      443.94      449.88     17.25 o 
  -3 -18   8       54.83       33.80     13.38 o 
  -2 -18   8      943.03      928.11     26.05 o 
  -1 -18   8      110.06       92.25     14.79 o 
   0 -18   8      720.87      672.49     24.65 o 
   1 -18   8      261.27      261.25     14.08 o 
   3 -18   8     2828.79     2679.40    119.71 o 
   4 -18   8       59.54       47.18     36.62 o 
   5 -18   8      722.15      641.37     43.31 o 
   6 -18   8        5.09       -1.79     10.12 o 
   7 -18   8       22.75       35.23     12.62 o 
   8 -18   8     1614.46     1610.07     42.32 o 
   9 -18   8        8.41        5.06     12.81 o 
  10 -18   8        3.53       21.30     32.04 o 
  11 -18   8      722.10      752.74     45.83 o 
  -7 -17   8      117.21      133.79     23.94 o 
  -6 -17   8      256.56      236.38     20.02 o 
  -5 -17   8      481.16      522.32     48.59 o 
  -4 -17   8       59.73       39.25      9.92 o 
  -3 -17   8       17.10       -1.21      8.10 o 
  -2 -17   8      208.32      199.28     13.38 o 
  -1 -17   8     1552.31     1437.23     40.14 o 
   0 -17   8      604.48      559.82     21.83 o 
   1 -17   8        7.29       -7.75      7.75 o 
   3 -17   8      158.35      119.71     35.21 o 
   4 -17   8        1.85      -16.20     30.28 o 
   5 -17   8        0.20       -2.38     11.27 o 
   6 -17   8     3475.51     3300.49     64.62 o 
   7 -17   8      373.00      401.04     20.17 o 
   8 -17   8       24.48       15.06     14.18 o 
   9 -17   8     1001.70     1006.48     86.97 o 
  10 -17   8      114.18      151.70     26.96 o 
  11 -17   8       47.43       69.37     17.38 o 
  -8 -16   8       81.32       84.50     24.65 o 
  -7 -16   8      394.11      415.47     30.28 o 
  -6 -16   8      135.61      168.07     41.90 o 
  -5 -16   8      410.41      450.47     19.05 o 
  -4 -16   8      263.99      326.79     23.94 o 
  -3 -16   8      435.13      424.20     14.18 o 
  -2 -16   8      565.20      522.50     19.01 o 
  -1 -16   8       89.91      110.56     14.08 o 
   0 -16   8      174.54      145.77     11.97 o 
   1 -16   8      789.88      730.94     20.42 o 
   3 -16   8      139.89       98.59     32.39 o 
   4 -16   8      148.10      100.70     33.10 o 
   5 -16   8     2562.03     2426.93     48.56 o 
   6 -16   8      615.92      556.64     42.95 o 
   7 -16   8       36.91       34.35     12.44 o 
   8 -16   8      132.59      138.26     16.61 o 
   9 -16   8       13.49       -1.22     16.55 o 
  10 -16   8      551.15      588.51     26.57 o 
  11 -16   8      512.11      477.03     21.85 o 
  12 -16   8      447.87      451.38     25.35 o 
  -8 -15   8      100.86      121.12     25.35 o 
  -7 -15   8        8.82       38.03     20.42 o 
  -6 -15   8       50.49       41.67     13.63 o 
  -5 -15   8        8.97      -11.42     11.42 o 
  -4 -15   8      170.13      168.31     17.96 o 
  -3 -15   8       61.31       63.76      8.80 o 
  -2 -15   8     1327.14     1332.22     19.55 o 
  -1 -15   8      300.27      299.98     16.90 o 
   0 -15   8        5.42       -8.45      8.45 o 
   1 -15   8       25.30       25.35      7.04 o 
   2 -15   8      217.93      233.08     35.91 o 
   3 -15   8     1982.11     1844.95     87.32 o 
   4 -15   8      906.23      869.77     21.18 o 
   5 -15   8     1547.45     1453.05     48.24 o 
   6 -15   8       12.39       24.89     10.50 o 
   7 -15   8        0.43       -3.48      8.14 o 
   8 -15   8      790.27      758.37     15.13 o 
   9 -15   8      138.99      148.92     12.69 o 
  10 -15   8      177.27      188.19     15.61 o 
  11 -15   8       30.53       20.28     14.79 o 
  12 -15   8       81.83      105.63     19.01 o 
  -9 -14   8       44.52       19.01     24.65 o 
  -8 -14   8      602.53      637.28     36.62 o 
  -7 -14   8      134.01      147.88     23.24 o 
  -6 -14   8        0.39      -11.93     12.33 o 
  -5 -14   8      271.71      267.93     14.34 o 
  -4 -14   8      140.52      130.92     10.70 o 
  -3 -14   8      274.89      281.32     10.20 o 
  -2 -14   8        0.28        1.11      8.45 o 
  -1 -14   8     1567.93     1530.18     39.43 o 
   0 -14   8      872.38      840.79     22.53 o 
   1 -14   8     1516.75     1444.27     29.58 o 
   2 -14   8       63.64       78.31     18.55 o 
   3 -14   8      177.09      221.08     38.73 o 
   4 -14   8      786.68      743.54     18.01 o 
   5 -14   8     1686.72     1606.02     32.38 o 
   6 -14   8     1421.07     1289.74     65.84 o 
   7 -14   8     2303.90     2282.78     29.37 o 
   8 -14   8       22.94       16.84      8.42 o 
   9 -14   8       69.37       90.49     23.59 o 
  10 -14   8     1167.84     1157.85     27.48 o 
  11 -14   8      105.76      130.98     15.49 o 
  12 -14   8       30.09       37.32     16.20 o 
  -9 -13   8      758.10      836.57     45.07 o 
  -8 -13   8       29.67       42.25     21.83 o 
  -7 -13   8      277.36      301.39     26.05 o 
  -6 -13   8      227.79      263.78     16.91 o 
  -5 -13   8      130.78      142.10     12.33 o 
  -4 -13   8      511.68      477.30     16.04 o 
  -3 -13   8     1031.06      966.31     18.17 o 
  -2 -13   8       60.63       51.89      5.41 o 
  -1 -13   8     1480.00     1419.47     22.18 o 
   0 -13   8      495.94      504.49     15.18 o 
   1 -13   8       14.96        8.45      7.04 o 
   2 -13   8      246.52      253.54     22.84 o 
   3 -13   8     2627.02     2463.72    200.34 o 
   4 -13   8      338.83      303.33     17.96 o 
   5 -13   8     1195.86     1235.28     42.95 o 
   6 -13   8      842.68      802.00     16.39 o 
   7 -13   8     1482.75     1425.90     20.16 o 
   8 -13   8        0.98        0.91      6.76 o 
   9 -13   8      269.52      302.03     12.33 o 
  10 -13   8     1919.63     1890.03     51.41 o 
  11 -13   8       31.25       42.95     17.60 o 
  12 -13   8       10.45       19.72     16.20 o
[truncated: 890,802 more chars]
